# Supplementary material for: The analysis of the oral DNA virome reveals which viruses are widespread and rare among healthy young adults in Valencia (Spain)
Source: PLoS One. 2018 Feb 8;13(2):e0191867. doi: 10.1371/journal.pone.0191867 (PMC5805259; doi:10.1371/journal.pone.0191867)
Supplement: S2 Table — The resulting number reads after each filtering step (i.e. quality and length filtering, low-complexity & Ns filtering, joining, and removal of human-origin reads) are shown for each samples as well as globally. (XLSX) [file pone.0191867.s002.xlsx]

## Sheet: Summary
													Viral hits
		After pre-processing *		After-human filtering		After-bacterial filtering			After blastn search				bact & vir		vir only		All hits
#Sample ID	R1 (&R2) reads	joined	unjoined (x2)	joined	unjoined (x2)	joined	unjoined (x2)	Bacterial hits	bact & vir	Viral hits	All		Prophages	Viruses	Prophages	Viruses	Prophages	Viruses
S004	29845	17346	1528	10819	1050	5526	749	2822	172	20	192		167	5	9	11	176	16
S006	404532	306228	41123	114105	20786	53357	14938	26683	3731	415	4146		3662	69	364	51	4026	120
S008	413328	324345	47485	37074	10741	10520	8211	9295	1294	128	1422		1284	10	74	54	1358	64
S010	389183	306814	37476	49614	10905	22354	8608	8239	1963	217	2180		1882	81	106	111	1988	192
S012	562198	412400	37359	150021	15642	60554	9891	29315	2695	175	2870		2644	51	134	41	2778	92
S014	503829	324402	19920	224002	13516	66509	6370	71864	4246	267	4513		4150	96	165	102	4315	198
S016	366765	291353	41950	41415	11591	18732	9391	10002	1197	107	1304		1161	36	61	46	1222	82
S017	637343	465886	61844	105804	20967	35820	13285	31817	3006	374	3380		2944	62	154	220	3098	282
S019	877736	675397	83459	572764	73538	158404	34484	149954	12777	707	13484		12502	275	465	242	12967	517
S021	376856	284575	32440	60349	9133	27490	6605	12549	2744	562	3306		2580	164	172	390	2752	554
S023	591911	420605	36690	197945	18563	72386	10547	59857	4450	280	4730		4361	89	185	95	4546	184
S025	480344	350553	32626	187220	19215	59274	10161	50207	10085	940	11025		9956	129	630	310	10586	439
S026	552439	442874	65772	80516	21266	21952	15277	18448	7572	854	8426		7319	253	630	224	7949	477
S029	236885	141665	14159	23539	3490	7298	2251	8136	727	72	799		714	13	21	51	735	64
S031	358081	279627	37011	34482	10295	17378	8739	8251	651	116	767		640	11	42	74	682	85
S032	206118	101691	6729	18766	1697	4708	1107	3423	974	40	1014		949	25	23	17	972	42
S033	351246	268245	23119	21536	3859	4018	2797	7390	726	44	770		713	13	29	15	742	28
S035	194329	152731	20849	3799	4103	1053	3797	641	338	30	368		334	4	12	18	346	22
S037	509784	372481	39771	81296	12146	36992	9044	13997	1993	253	2246		1947	46	128	125	2075	171
S039	294159	185265	17227	135571	13435	79306	10303	18346	5626	633	6259		5486	140	364	269	5850	409
S040	351646	242460	47292	29470	15714	15125	14097	5135	1247	206	1453		1225	22	139	67	1364	89
S046	316966	236110	27990	220934	26899	123759	19530	47699	3162	399	3561		3069	93	206	193	3275	286
S048	260922	204533	23448	27681	6119	8024	4340	8046	1159	80	1239		1123	36	41	39	1164	75
S050	259622	178059	19600	17048	3423	8935	2800	3967	303	104	407		294	9	28	76	322	85
S053	778529	623971	75083	136625	24190	34551	15252	32885	5629	361	5990		5516	113	226	135	5742	248
S057	304514	210908	15669	102510	8586	36134	4653	32795	1894	87	1981		1841	53	58	29	1899	82
S059	475005	346767	24225	274298	19276	100011	9643	75913	10668	366	11034		10473	195	308	58	10781	253
S065	289225	130959	7593	18937	2289	11104	2024	2483	545	80	625		528	17	46	34	574	51
S070	379687	225900	14022	60497	4344	26924	3164	17112	1367	115	1482		1322	45	68	47	1390	92
S072	336406	240152	18012	60497	7769	41200	4590	17894	4134	660	4794		4031	103	508	152	4539	255
S087	814434	650533	71576	182140	27892	82101	20219	34667	4462	357	4819		4365	97	251	106	4616	203
S089	816831	592158	58653	63020	11766	27456	9079	12073	2588	359	2947		2532	56	229	130	2761	186
S096	727837	593042	72717	59052	17975	22102	14955	19658	812	144	956		789	23	62	82	851	105
S098	647	434	122	263	82	196	71	29	9	1	10		8	1	0	1	8	2
S100	395187	303277	33285	5717	4283	2454	4038	936	323	31	354		317	6	8	23	325	29
S102	157695	97671	11970	31962	6458	18936	5536	6413	710	79	789		692	18	40	39	732	57
S104	367475	282758	60040	16178	13381	4512	11658	4211	745	137	882		708	37	67	70	775	107
S106	444313	344580	63225	45721	17541	11230	12779	11816	1102	86	1188		1081	21	59	27	1140	48
S108	724486	442178	61963	70539	19558	26673	14855	19774	1930	245	2175		1904	26	142	103	2046	129
S109	239282	176760	22502	9320	3607	2917	3050	2259	319	39	358		312	7	18	21	330	28
S111	441659	325604	44797	68550	16947	17442	9064	15966	2431	160	2591		2397	34	124	36	2521	70
S113	306551	214788	23898	66966	9609	35123	6813	13209	1328	99	1427		1278	50	61	38	1339	88
S118	364827	274148	30932	70629	9953	19372	5563	21692	1869	111	1980		1813	56	71	40	1884	96
S124	281962	211233	35439	99252	20839	27379	11800	36929	1803	212	2015		1778	25	128	84	1906	109
S128	271720	208146	26580	47264	7669	13145	4471	9824	1804	128	1932		1769	35	75	53	1844	88
S143	259310	139397	16767	63843	10197	30062	6949	16833	1253	156	1409		1207	46	74	82	1281	128
S150	236948	182306	33770	16694	9045	7243	7656	4585	228	68	296		216	12	23	45	239	57
S156	249553	131623	12290	12223	2158	4348	1646	2445	335	48	383		322	13	16	32	338	45
S158	381168	240179	24405	94455	11746	29264	6367	22918	4744	305	5049		4678	66	177	128	4855	194
S160	249350	188537	24630	74471	11524	24688	6541	21348	1857	150	2007		1794	63	91	59	1885	122
S161	29307	17015	1913	11635	1503	6451	1174	2612	513	83	596		495	18	22	61	517	79
S165	264208	143013	15614	20144	3232	6628	2200	6150	656	113	769		646	10	21	92	667	102
S167	442017	207911	15930	17519	3027	5879	2232	4402	1178	76	1254		1148	30	51	25	1199	55
S169	275127	198114	17254	45406	4821	18102	3123	10136	1035	55	1090		1009	26	34	21	1043	47
S170	41316	27463	1830	5117	506	1765	370	988	278	38	316		269	9	22	16	291	25
S172	25637	18390	5653	12482	4844	8689	4218	2147	274	185	459		250	24	49	136	299	160
S173	427506	249045	22015	66035	7633	24161	4318	18772	3608	277	3885		3478	130	134	143	3612	273
S175	308686	163806	12854	18591	3878	5306	2229	2483	1127	121	1248		1104	23	99	22	1203	45
S176	647920	513481	59521	323928	40393	101379	21336	84313	6695	403	7098		6535	160	287	116	6822	276
S177	20914	12755	1512	7679	1091	3857	802	1879	120	37	157		119	1	9	28	128	29
S178	359934	192944	16273	122987	10641	54382	6361	20660	6070	530	6600		5774	296	231	299	6005	595
S179	299424	149685	12035	46552	4765	21018	3466	7559	2556	399	2955		2478	78	177	222	2655	300
S180	504954	356715	39596	223123	25094	59026	10711	60683	15308	765	16073		15076	232	603	162	15679	394
S224	249037	99236	11561	62422	9028	51434	8341	4028	1077	619	1696		951	126	128	491	1079	617
S257	303684	241165	50940	237262	50478	219234	49060	2007	4520	1366	5886		2452	2068	636	730	3088	2798
S280	459588	322149	27852	69002	7154	20933	4161	16547	4847	449	5296		4609	238	215	234	4824	472
S290	57671	34945	5607	19887	4494	13662	4154	2734	550	1930	2480		447	103	95	1835	542	1938
S302	745621	503716	46628	66346	12102	27361	9428	12924	3383	592	3975		3223	160	204	388	3427	548
S332	293771	163516	11145	17330	3102	8312	2611	3448	542	64	606		533	9	37	27	570	36
S348	25618	2413	569	773	434	460	408	121	21	0	21		20	1	0	0	20	1
S379	469852	201028	11968	11318	2251	3992	1905	3337	590	86	676		568	22	35	51	603	73
S385	415362	327651	59511	45312	18748	17951	15667	9104	1403	184	1587		1377	26	123	61	1500	87
Undetermined	1198921	-	-	-	-	-	-	-	-	-	-		-	-	-	-	-	-
Total	27686743	18509810	2148813	5648243	865996	2256023	588033	1339784	184078	19979	204057		177338	6740	10324	9655	187662	16395
* Quality & length filtering, low-complexity & Ns filtering, and joining
