# Supplementary material for: The analysis of the oral DNA virome reveals which viruses are widespread and rare among healthy young adults in Valencia (Spain)
Source: PLoS One. 2018 Feb 8;13(2):e0191867. doi: 10.1371/journal.pone.0191867 (PMC5805259; doi:10.1371/journal.pone.0191867)
Supplement: S4 Table — Bacteriophages are indicated in regular italics, while eukaryotic viruses are indicated in bold italics. Full taxonomic assignments are displayed. Colours in the first column match those of Fig 2. o_: order, f_: family, g_: genus; s_: species; _u: undetermined; _n: no name in the database for that taxonomic rank. (XLSX) [file pone.0191867.s004.xlsx]

## Sheet: Counts
	Taxon	S4	S6	S8	S10	S12	S14	S16	S17	S19	S21	S23	S25	S26	S29	S31	S32	S33	S35	S37	S39	S40	S46	S48	S50	S53	S57	S59	S65	S70	S72	S87	S89	S96	S98	S100	S102	S104	S106	S108	S109	S111	S113	S118	S124	S128	S143	S150	S156
	o_Caudovirales;f_Caudovirales_n;g_Caudovirales_n_n;s_Treponema phage	0	0	0	0	0	0	0	0	0	0	0	0	0	0	0	0	0	0	0	1	0	0	0	0	0	0	0	0	0	0	0	0	0	0	0	0	0	0	0	0	0	0	0	0	0	0	0	0
	o_Caudovirales;f_Caudovirales_u;g_Caudovirales_u_u;s_Acinetobacter phage	0	0	0	0	0	0	0	0	0	0	0	0	0	0	0	0	0	0	0	0	0	0	0	0	0	0	0	0	0	0	0	0	0	0	0	0	0	0	0	0	0	0	0	0	0	0	0	0
	o_Caudovirales;f_Caudovirales_u;g_Caudovirales_u_u;s_Caudovirales_u_u_u	0	0	0	0	0	0	0	0	1	0	0	0	0	0	0	0	0	0	0	0	0	0	0	0	0	0	0	0	0	0	0	0	0	0	0	0	0	0	0	0	0	0	0	1	0	0	0	0
	o_Caudovirales;f_Caudovirales_u;g_Caudovirales_u_u;s_Streptococcus phage	0	0	0	0	0	0	0	0	0	0	0	0	0	0	0	0	0	0	0	0	0	0	0	0	1	0	0	0	0	0	0	3	0	0	0	0	0	0	0	0	0	0	0	0	0	0	0	0
	o_Caudovirales;f_Myoviridae;g_Hpunalikevirus;s_Haemophilus phage	0	0	0	0	0	0	1	0	0	0	1	1	0	0	0	0	0	0	0	0	0	0	0	0	0	0	0	1	0	0	0	0	0	0	0	0	0	0	0	0	0	0	0	1	0	0	0	0
	o_Caudovirales;f_Myoviridae;g_Hpunalikevirus;s_Hpunalikevirus_u	0	3	1	0	0	0	3	1	3	1	2	0	5	0	1	0	0	0	4	0	0	1	0	0	0	0	0	2	0	0	3	0	0	0	0	0	0	0	0	0	0	0	2	2	0	0	0	0
	o_Caudovirales;f_Myoviridae;g_Mulikevirus;s_Mannheimia phage	0	0	0	0	0	0	0	0	0	0	0	0	0	0	0	0	0	0	0	0	0	0	0	0	0	0	0	0	0	0	0	0	0	0	0	0	0	0	0	0	0	0	0	0	0	0	0	0
	o_Caudovirales;f_Myoviridae;g_Myoviridae_n;s_Acidithiobacillus phage	0	0	0	0	0	0	0	0	0	0	0	0	0	0	0	0	0	0	0	0	0	0	0	0	0	0	0	0	1	0	0	0	0	0	0	0	0	0	0	0	0	0	0	0	0	0	0	0
	o_Caudovirales;f_Myoviridae;g_Myoviridae_n;s_Listeria phage	1	9	0	2	3	12	4	4	35	8	2	11	4	4	2	4	3	0	2	2	1	9	3	1	2	2	9	1	0	0	13	2	4	0	0	1	2	3	7	0	5	5	6	7	2	4	3	1
	o_Caudovirales;f_Myoviridae;g_Myoviridae_n;s_Myoviridae_n_u	0	8	0	5	2	2	6	7	123	276	3	40	10	0	1	2	0	0	2	24	3	3	12	1	0	2	1	0	2	34	5	2	1	0	0	1	1	1	2	4	0	1	10	2	4	3	0	3
	o_Caudovirales;f_Myoviridae;g_Myoviridae_n;s_Pectobacterium phage	0	0	0	0	0	0	0	0	0	0	0	0	0	0	0	0	0	0	0	0	0	0	0	0	0	0	0	0	0	0	0	0	0	0	0	0	0	0	0	0	0	0	0	0	0	1	0	0
	o_Caudovirales;f_Myoviridae;g_Myoviridae_n;s_Phage TP	0	0	0	0	0	0	0	0	0	0	0	0	0	0	0	0	0	0	0	0	0	0	0	0	0	0	0	0	0	0	0	0	0	0	0	0	0	0	0	0	1	0	0	0	0	0	0	0
	o_Caudovirales;f_Myoviridae;g_Myoviridae_n;s_Salmonella phage	0	0	0	0	0	0	0	0	7	0	0	0	0	0	0	0	0	0	0	0	0	0	0	0	0	0	0	0	0	0	0	0	0	0	0	0	0	0	0	0	0	0	0	0	0	0	0	0
	o_Caudovirales;f_Myoviridae;g_Myoviridae_n;s_Staphylococcus phage	0	0	0	0	0	0	0	0	0	0	0	0	0	0	0	0	0	0	0	0	0	1	0	0	0	0	0	0	0	0	0	0	0	0	0	0	0	0	0	0	0	0	0	0	0	0	0	0
	o_Caudovirales;f_Myoviridae;g_Myoviridae_u;s_Haemophilus phage	0	0	0	0	0	0	0	0	0	0	0	0	0	0	0	0	0	0	0	0	0	0	0	0	0	0	0	0	0	0	0	0	0	0	0	0	0	0	0	0	0	0	0	0	0	0	0	0
	o_Caudovirales;f_Myoviridae;g_Myoviridae_u;s_Myoviridae_u_u	0	0	0	0	0	0	0	0	0	0	0	0	1	0	0	0	0	0	0	1	1	0	0	0	0	0	0	0	0	0	0	0	0	0	0	0	0	0	0	0	0	1	0	0	0	0	0	0
	o_Caudovirales;f_Myoviridae;g_P2likevirus;s_P2likevirus_u	0	0	0	0	0	0	0	0	0	0	0	0	0	0	0	0	0	0	0	0	0	0	0	0	0	0	0	0	0	0	0	0	0	0	0	0	0	0	0	0	0	0	0	0	0	0	0	0
	o_Caudovirales;f_Myoviridae;g_Punalikevirus;s_Enterobacteria phage	0	0	0	0	0	1	0	0	3	0	1	3	0	0	0	0	0	0	0	0	0	0	3	0	0	0	2	0	0	2	1	0	0	0	0	0	0	0	0	0	0	0	0	0	0	0	0	0
	o_Caudovirales;f_Podoviridae;g_N4likevirus;s_Erwinia phage	0	0	0	0	0	0	0	0	0	0	0	0	0	0	0	1	0	0	0	0	0	0	0	0	0	0	0	0	0	0	0	0	0	0	0	0	0	0	0	0	0	0	0	0	0	0	0	0
	o_Caudovirales;f_Podoviridae;g_Podoviridae_n;s_Actinomyces phage	0	0	0	0	0	0	0	0	0	0	0	0	0	0	0	0	0	0	0	0	0	1	0	0	0	0	0	0	0	0	0	0	0	0	0	0	0	0	0	0	0	0	0	0	0	0	0	0
	o_Caudovirales;f_Podoviridae;g_Podoviridae_n;s_Podoviridae_n_u	0	0	0	0	7	3	8	1	0	0	34	85	0	0	0	0	1	0	6	0	0	82	2	5	0	0	0	5	0	10	1	3	1	0	0	22	0	0	0	0	0	2	0	6	2	0	0	0
	o_Caudovirales;f_Podoviridae;g_Podoviridae_n;s_Streptococcus phage	0	0	0	1	0	0	0	0	1	0	0	36	0	1	0	0	0	0	2	1	0	11	0	1	0	0	0	1	0	0	0	0	0	0	0	0	0	0	1	0	0	0	0	0	0	0	0	0
	o_Caudovirales;f_Podoviridae;g_Podoviridae_n;s_Streptococcus phage Cp-1	0	0	0	0	0	0	0	0	0	0	0	0	0	0	0	0	0	0	0	0	0	0	0	0	0	0	0	0	0	0	0	0	0	0	0	0	0	0	0	0	0	0	0	0	0	0	0	0
	o_Caudovirales;f_Podoviridae;g_Podoviridae_u;s_Streptococcus phage	0	0	0	0	0	0	0	0	0	0	0	1	0	0	0	0	0	0	0	0	0	0	0	0	0	0	0	0	0	0	0	0	0	0	0	0	0	0	0	0	0	0	0	0	0	0	0	0
	o_Caudovirales;f_Siphoviridae;g_Lambdalikevirus;s_Enterobacteria phage	0	0	0	0	0	0	0	0	0	0	0	0	0	0	0	0	0	0	0	0	0	0	0	0	0	0	0	0	0	0	0	0	0	0	0	0	0	0	0	0	0	0	0	0	0	0	0	0
	o_Caudovirales;f_Siphoviridae;g_Lambdalikevirus;s_Enterobacteria phage HK022	0	0	0	0	0	0	0	0	0	0	0	0	0	0	0	0	0	0	0	0	0	0	0	0	0	0	0	0	0	0	0	0	0	0	0	0	0	0	0	0	0	0	0	0	0	0	0	0
	o_Caudovirales;f_Siphoviridae;g_Lambdalikevirus;s_Enterobacterial phage	0	0	0	0	0	0	0	0	0	0	0	0	0	0	0	0	0	0	0	0	0	0	0	0	0	0	0	0	0	0	0	0	0	0	0	0	0	0	0	0	0	0	0	0	0	0	0	0
	o_Caudovirales;f_Siphoviridae;g_Lambdalikevirus;s_Escherichia phage	0	0	0	0	0	0	0	0	2	0	0	0	0	0	0	0	0	0	0	0	0	0	0	0	0	0	0	0	0	0	0	0	0	0	0	0	0	0	0	0	0	0	0	0	0	0	0	0
	o_Caudovirales;f_Siphoviridae;g_Lambdalikevirus;s_Lambdalikevirus_u	0	0	0	0	0	0	0	0	0	0	0	0	0	0	0	0	0	0	0	0	0	0	0	0	0	0	0	0	0	0	0	0	0	0	0	0	0	0	0	0	0	0	0	0	0	0	0	0
	o_Caudovirales;f_Siphoviridae;g_Lambdalikevirus;s_Mannheimia phage	0	0	0	0	0	0	0	0	0	0	0	0	0	0	0	0	0	0	0	0	0	0	0	0	0	0	0	0	0	0	0	0	0	0	0	0	0	0	0	0	0	0	0	0	0	0	0	0
	o_Caudovirales;f_Siphoviridae;g_Phietalikevirus;s_Phietalikevirus_u	0	0	0	0	0	0	0	0	0	0	0	0	0	1	0	0	0	0	0	0	0	0	0	0	0	0	0	0	0	0	0	0	0	0	0	0	0	0	0	0	0	1	0	0	0	0	0	0
	o_Caudovirales;f_Siphoviridae;g_Sfi1unalikevirus;s_Sfi1unalikevirus_u	0	0	0	0	0	0	0	0	0	0	0	0	0	0	0	0	0	0	0	0	0	0	0	0	0	0	0	0	0	0	0	0	0	0	0	0	0	0	0	0	0	0	0	0	1	0	0	0
	o_Caudovirales;f_Siphoviridae;g_Sfi21dtunalikevirus;s_Sfi21dtunalikevirus_u	0	0	0	0	0	2	0	0	1	0	0	2	0	0	0	0	0	0	0	0	0	1	0	0	1	0	0	0	0	1	0	0	0	0	0	0	0	0	0	0	0	0	0	0	0	0	0	0
	o_Caudovirales;f_Siphoviridae;g_Sfi21dtunalikevirus;s_Streptococcus phage	0	0	0	0	0	0	0	0	0	0	0	0	0	0	0	0	0	0	0	0	0	0	0	0	0	0	0	0	0	0	0	0	0	0	0	0	0	0	0	0	0	0	0	0	0	0	0	0
	o_Caudovirales;f_Siphoviridae;g_Siphoviridae_n;s_Enterobacterial phage	0	0	0	0	0	0	0	0	0	0	0	0	0	0	0	0	0	0	0	0	0	0	0	0	0	0	0	0	0	0	0	0	0	0	0	0	0	0	0	1	0	0	0	0	0	0	0	0
	o_Caudovirales;f_Siphoviridae;g_Siphoviridae_n;s_Geobacillus virus E3	0	0	0	0	0	0	0	0	0	0	0	0	0	0	0	0	0	0	0	0	0	0	0	0	0	0	0	0	0	0	0	0	0	0	0	0	0	0	0	0	0	0	0	0	0	0	0	0
	o_Caudovirales;f_Siphoviridae;g_Siphoviridae_n;s_Lactobacillus phage	0	0	0	0	0	0	0	0	0	0	0	0	0	0	0	0	0	0	0	0	0	0	0	0	0	0	0	0	0	0	0	0	0	0	0	0	0	0	0	1	0	0	0	0	0	0	0	0
	o_Caudovirales;f_Siphoviridae;g_Siphoviridae_n;s_Lactobacillus phage JCL1032	0	0	0	0	0	0	0	0	0	0	0	0	0	0	0	0	0	0	0	0	0	0	0	0	0	0	0	0	0	0	0	0	0	0	0	0	0	0	0	0	0	0	0	0	0	0	0	0
	o_Caudovirales;f_Siphoviridae;g_Siphoviridae_n;s_Lactococcus phage	0	0	0	0	0	0	0	0	0	0	0	2	0	0	0	0	0	0	1	0	0	0	2	0	0	0	0	0	0	0	0	0	0	0	0	0	2	0	0	0	0	0	0	0	0	0	0	0
	o_Caudovirales;f_Siphoviridae;g_Siphoviridae_n;s_Moraxella phage	0	0	0	0	1	0	0	0	1	0	1	3	0	1	1	0	0	0	0	0	0	0	0	0	0	2	1	0	0	0	1	0	0	0	0	0	0	0	1	0	0	0	0	0	0	0	0	0
	o_Caudovirales;f_Siphoviridae;g_Siphoviridae_n;s_Mycobacterium phage	0	0	0	0	0	0	0	0	0	0	0	0	0	0	0	0	0	0	0	0	0	0	0	0	0	0	0	0	0	0	0	0	0	0	0	0	0	0	0	0	0	0	0	0	0	0	0	0
	o_Caudovirales;f_Siphoviridae;g_Siphoviridae_n;s_Propionibacterium phage	0	0	0	0	0	0	0	0	0	0	0	1	0	0	0	0	0	0	0	1	0	0	0	0	0	2	1	0	0	3	1	1	0	0	0	3	0	0	0	0	0	0	0	0	0	2	0	0
	o_Caudovirales;f_Siphoviridae;g_Siphoviridae_n;s_Siphoviridae_n_u	1	14	0	22	13	14	8	25	31	55	24	64	93	2	0	0	6	0	14	46	9	40	6	7	34	11	8	2	14	46	32	5	9	0	2	2	1	2	1	0	4	4	7	7	7	11	0	14
	o_Caudovirales;f_Siphoviridae;g_Siphoviridae_n;s_Siphovirus contig89	11	11	23	8	10	40	4	19	1	0	15	24	80	3	15	6	0	1	78	128	6	70	0	18	0	12	0	20	7	11	45	13	1	0	4	11	28	0	78	0	16	14	3	54	9	61	6	1
	o_Caudovirales;f_Siphoviridae;g_Siphoviridae_n;s_Staphylococcus phage	0	0	0	0	0	0	0	0	1	0	0	0	0	0	0	0	0	0	0	0	0	0	0	0	0	0	0	0	1	0	0	0	0	0	0	0	0	0	0	0	0	1	0	0	0	1	0	0
	o_Caudovirales;f_Siphoviridae;g_Siphoviridae_n;s_Streptococcus phage	1	4	1	12	2	4	0	4	18	11	8	18	29	0	2	2	1	2	2	26	4	8	1	0	19	0	15	0	2	12	4	4	0	0	3	0	2	0	4	0	5	3	4	1	2	0	0	1
	o_Caudovirales;f_Siphoviridae;g_Siphoviridae_n;s_Streptococcus phage Dp-1	0	0	0	0	0	0	0	0	0	0	0	1	0	0	0	0	0	0	0	0	0	0	0	0	0	0	0	0	0	0	0	0	0	0	0	0	0	0	0	0	0	0	0	0	0	0	0	0
	o_Caudovirales;f_Siphoviridae;g_Siphoviridae_n;s_Streptococcus phage MM1	0	0	0	1	0	1	0	0	10	5	5	0	4	0	0	0	0	0	3	2	0	0	0	0	0	0	2	0	0	1	0	15	0	0	0	0	0	0	0	0	0	1	2	0	0	0	0	0
	o_Caudovirales;f_Siphoviridae;g_Siphoviridae_n;s_Streptococcus phage PH10	0	0	0	0	1	0	0	0	0	1	0	0	5	0	0	0	0	0	0	3	0	0	0	0	0	0	0	1	1	1	0	0	0	0	0	0	0	0	0	0	0	0	0	0	0	0	0	0
	o_Caudovirales;f_Siphoviridae;g_Siphoviridae_n;s_Streptococcus phage PH15	0	0	0	0	0	0	0	0	0	0	0	0	0	0	0	0	0	0	0	0	0	0	0	0	0	0	0	0	0	0	0	0	0	0	0	0	0	0	0	0	0	0	0	0	0	0	0	0
	o_Caudovirales;f_Siphoviridae;g_Siphoviridae_n;s_Streptococcus phage SM1	0	0	0	0	0	0	0	0	0	0	0	0	0	0	0	0	0	0	0	0	1	0	0	0	0	0	0	0	0	0	1	0	0	0	0	0	0	0	0	0	0	0	0	0	0	0	0	0
	o_Caudovirales;f_Siphoviridae;g_Siphoviridae_u;s_Lactococcus phage	0	0	0	0	0	0	0	0	0	0	0	0	0	0	0	0	0	0	0	0	0	0	0	0	0	0	0	0	0	0	0	0	0	0	0	0	0	0	0	0	0	0	0	0	0	0	0	0
	o_Caudovirales;f_Siphoviridae;g_Siphoviridae_u;s_Siphoviridae_u_u	0	0	0	0	0	1	1	0	0	10	1	1	0	0	0	0	2	1	0	7	0	3	0	3	2	0	0	0	0	3	0	0	0	0	0	0	4	0	0	0	1	2	0	0	0	0	0	3
	o_Caudovirales;f_Siphoviridae;g_Siphoviridae_u;s_Streptococcus phage	0	0	0	0	0	0	0	0	0	0	0	0	0	0	0	0	0	0	0	0	0	0	0	0	0	0	0	0	0	0	0	0	0	0	0	0	0	0	0	0	0	0	0	0	0	0	0	0
	o_Caudovirales;f_Siphoviridae;g_Skunalikevirus;s_Skunalikevirus_u	0	0	0	0	0	0	0	0	0	0	0	0	0	0	0	0	0	0	0	1	0	0	0	0	0	0	0	0	0	0	0	0	0	0	0	0	0	0	0	0	0	0	0	0	0	0	0	0
	o_Caudovirales;f_Siphoviridae;g_Spbetalikevirus;s_Staphylococcus phage	0	0	0	0	0	1	0	0	0	0	0	0	0	0	0	0	0	0	0	0	0	0	0	0	0	0	0	1	0	0	0	0	0	0	0	1	0	0	0	0	0	0	0	0	0	1	0	0
	o_n_Inoviridae;f_Inoviridae;g_Inovirus;s_Enterobacteria phage	0	0	0	0	0	0	0	0	0	0	0	0	0	0	0	0	0	0	0	0	0	0	0	0	0	0	0	0	1	0	0	0	0	0	0	0	0	0	0	0	0	0	0	0	0	0	0	0
	o_n_Inoviridae;f_Inoviridae;g_Inovirus;s_Pseudomonas phage Pf1	0	0	0	0	0	0	0	0	0	0	0	0	0	0	0	0	0	0	0	0	0	0	0	0	0	0	0	0	0	0	0	0	0	0	0	0	0	0	0	0	0	0	0	0	0	0	0	0
	o_n_Microviridae;f_Microviridae;g_Microvirus;s_Enterobacteria phage	0	0	0	0	0	0	0	0	0	0	0	0	0	0	0	0	0	0	0	0	0	0	0	0	0	1	0	0	0	0	0	0	1	0	0	0	0	0	0	0	0	0	0	0	0	0	0	0
	o_n_n_n_Acinetobacter phage;f_n_n_Acinetobacter phage;g_n_Acinetobacter phage;s_Acinetobacter phage	0	0	0	0	0	0	0	0	0	0	0	0	0	0	0	0	0	0	0	0	0	0	0	0	0	0	1	0	0	0	0	0	0	0	0	0	0	0	0	0	0	0	0	0	0	0	0	0
	o_n_n_n_Escherichia phage;f_n_n_Escherichia phage;g_n_Escherichia phage;s_Escherichia phage	0	0	0	0	0	0	0	0	0	0	0	0	0	0	0	0	0	0	0	0	0	0	0	0	0	0	0	2	0	0	0	0	0	0	0	0	0	0	0	0	0	0	0	0	0	0	0	0
	o_n_n_n_Fusobacterium phage;f_n_n_Fusobacterium phage;g_n_Fusobacterium phage;s_Fusobacterium phage	0	5	0	0	0	0	0	0	0	4	0	1	1	0	0	0	0	0	4	4	0	0	0	0	0	1	1	2	1	0	1	0	2	0	0	1	0	0	1	1	0	0	0	1	0	1	1	0
	o_n_n_n_Geobacillus virus E2;f_n_n_Geobacillus virus E2;g_n_Geobacillus virus E2;s_Geobacillus virus E2	0	0	0	0	0	0	0	0	0	0	0	0	0	0	0	0	0	0	0	1	0	0	0	0	0	0	0	0	0	0	0	0	0	0	0	0	0	0	0	0	0	0	0	0	0	0	0	0
	o_n_n_n_Lactobacillus prophage Lj771;f_n_n_Lactobacillus prophage Lj771;g_n_Lactobacillus prophage Lj771;s_Lactobacillus prophage Lj771	0	0	0	0	0	0	1	0	0	0	0	0	0	0	0	0	0	0	0	0	0	0	0	0	0	0	0	0	0	0	0	0	0	0	0	0	0	0	0	0	0	0	0	0	0	0	0	0
	o_n_n_n_Leuconostoc phage;f_n_n_Leuconostoc phage;g_n_Leuconostoc phage;s_Leuconostoc phage	0	0	0	0	0	0	0	0	0	0	0	0	0	0	0	0	0	0	0	1	0	0	0	0	0	0	0	0	0	0	0	0	0	0	0	0	0	0	0	0	0	0	0	0	0	0	0	0
	o_n_n_n_Neisseria meningitidis phage;f_n_n_Neisseria meningitidis phage;g_n_Neisseria meningitidis phage;s_Neisseria meningitidis phage	0	0	0	0	0	0	0	0	0	0	0	0	0	0	0	0	0	0	0	0	0	12	0	0	0	0	0	0	0	4	0	0	0	0	0	0	0	0	0	0	0	0	0	0	0	0	0	0
	o_n_n_n_Phage SK137;f_n_n_Phage SK137;g_n_Phage SK137;s_Phage SK137	0	0	0	0	0	0	0	3	0	17	0	3	3	0	0	0	1	0	0	1	0	2	0	0	0	0	4	0	0	0	0	0	0	0	0	1	0	0	0	0	0	0	0	0	0	0	0	0
	o_n_n_n_Pseudomonas phage;f_n_n_Pseudomonas phage;g_n_Pseudomonas phage;s_Pseudomonas phage	0	0	0	0	0	0	0	0	0	0	0	0	0	0	0	0	0	0	0	0	0	0	0	0	0	0	0	0	0	0	0	0	0	0	0	0	0	0	0	0	0	0	0	0	0	0	0	0
	o_n_n_n_Staphylococcus phage tp310-1;f_n_n_Staphylococcus phage tp310-1;g_n_Staphylococcus phage tp310-1;s_Staphylococcus phage tp310-1	0	0	0	0	0	0	0	0	0	0	0	0	0	0	0	0	0	0	0	0	0	0	0	0	0	0	0	0	0	0	0	0	0	0	0	0	0	0	0	0	0	1	0	0	0	0	0	0
	o_n_n_n_Streptococcus phage;f_n_n_Streptococcus phage;g_n_Streptococcus phage;s_Streptococcus phage	0	41	10	39	31	70	22	47	183	86	57	56	129	6	5	17	7	4	22	79	15	32	23	7	81	27	171	9	23	56	57	34	8	2	0	7	27	15	8	1	17	32	39	12	18	13	5	7
	o_n_n_n_Streptococcus phage DCC1738;f_n_n_Streptococcus phage DCC1738;g_n_Streptococcus phage DCC1738;s_Streptococcus phage DCC1738	0	0	1	1	0	0	1	1	0	1	1	1	0	0	0	1	0	0	0	0	0	0	0	0	0	0	0	0	0	0	0	0	0	0	0	0	0	0	1	0	0	1	0	0	0	1	0	1
	o_n_n_n_Streptococcus phage IC1;f_n_n_Streptococcus phage IC1;g_n_Streptococcus phage IC1;s_Streptococcus phage IC1	0	0	0	0	0	0	0	0	0	1	0	0	0	0	0	0	0	0	0	0	0	0	0	0	0	0	0	0	0	0	0	0	0	0	0	0	0	0	0	0	0	0	0	0	0	1	0	0
	o_n_n_n_Streptococcus phage K13;f_n_n_Streptococcus phage K13;g_n_Streptococcus phage K13;s_Streptococcus phage K13	0	0	0	1	0	1	0	1	0	1	0	1	2	0	0	0	0	0	0	6	0	0	0	0	0	0	0	1	0	0	0	0	0	0	1	0	1	0	0	0	0	0	0	0	0	1	0	0
	o_n_n_n_Streptococcus phi-m46.1-like phage;f_n_n_Streptococcus phi-m46.1-like phage;g_n_Streptococcus phi-m46.1-like phage;s_Streptococcus phi-m46.1-like phage	0	4	0	1	2	6	0	0	0	1	0	2	6	1	0	3	0	0	1	1	0	2	1	1	1	1	5	0	1	3	0	2	0	0	0	0	0	1	1	0	1	0	2	0	1	0	1	0
	o_u_u_u_Leuconostoc phage;f_u_u_Leuconostoc phage;g_u_Leuconostoc phage;s_Leuconostoc phage	0	0	0	0	0	0	0	0	0	0	0	0	0	0	0	0	0	0	0	1	0	0	0	0	0	0	0	0	0	0	0	0	0	0	0	0	0	0	0	0	0	0	0	0	0	0	0	0
	o_u_u_u_Streptococcus phage;f_u_u_Streptococcus phage;g_u_Streptococcus phage;s_Streptococcus phage	0	4	4	4	0	1	2	2	25	2	4	0	24	5	0	1	1	1	6	33	2	0	0	0	4	0	5	2	3	15	0	22	2	0	0	0	2	0	0	3	0	1	2	0	6	1	0	0
	o_undefined;f_undefined;g_undefined;s_undefined	0	10	3	14	3	7	5	11	33	59	16	14	33	1	2	1	3	0	13	24	1	6	2	1	15	9	13	1	5	12	6	25	2	0	2	2	6	1	3	1	3	10	10	3	4	5	2	0
	o_Herpesvirales;f_Herpesviridae;g_Cytomegalovirus;s_Cercopithecine herpesvirus 5	0	0	1	0	0	2	0	1	1	1	2	1	0	1	0	0	0	0	3	0	0	2	0	0	1	3	2	0	1	0	1	0	3	0	0	1	0	0	1	0	3	0	0	0	0	5	2	0
	o_Herpesvirales;f_Herpesviridae;g_Herpesviridae_u;s_Herpesviridae_u_u	0	0	0	1	0	0	0	0	0	0	0	0	0	0	0	0	0	0	0	0	0	0	0	0	0	0	0	0	0	0	0	0	0	0	0	0	0	0	0	0	0	0	0	0	0	0	0	0
	o_Herpesvirales;f_Herpesviridae;g_Lymphocryptovirus;s_Human herpesvirus 4	0	0	0	0	0	0	0	1	1	1	0	0	1	0	1	0	0	0	0	0	1	0	2	2	0	0	1	0	2	0	1	19	6	0	1	0	1	0	1	0	0	0	1	0	0	1	1	0
	o_Herpesvirales;f_Herpesviridae;g_Roseolovirus;s_Human herpesvirus 6	0	0	0	1	0	1	0	3	0	0	0	2	0	0	1	1	0	0	0	0	1	0	0	1	2	0	1	0	0	0	2	0	0	0	0	0	1	0	0	0	0	0	0	0	0	0	1	0
	o_Herpesvirales;f_Herpesviridae;g_Roseolovirus;s_Human herpesvirus 7	0	3	0	35	12	27	3	142	35	8	1	61	3	35	33	2	3	0	7	15	1	0	6	36	66	4	9	0	26	41	6	15	18	0	10	4	4	9	1	12	4	4	5	6	27	12	15	14
	o_Herpesvirales;f_Herpesviridae;g_Roseolovirus;s_Roseolovirus_u	0	0	0	1	0	0	0	1	0	0	0	0	0	0	0	0	0	0	0	0	0	0	0	0	0	0	0	0	0	0	1	0	0	0	0	0	0	0	0	0	0	0	0	0	0	0	0	0
	o_Herpesvirales;f_Herpesviridae;g_Simplexvirus;s_Human herpesvirus 1	0	0	0	34	0	0	0	0	0	0	0	0	0	0	0	0	0	0	0	0	0	0	0	0	0	0	0	0	0	0	0	0	0	0	0	0	0	0	0	0	0	0	0	0	0	0	0	0
	o_Herpesvirales;f_Herpesviridae;g_Simplexvirus;s_Simplexvirus_u	0	0	0	2	0	0	0	0	0	0	0	0	0	0	0	0	0	0	0	0	0	0	0	0	0	0	0	0	0	0	0	0	0	0	0	0	0	0	0	0	0	0	0	0	0	0	0	0
	o_Nidovirales;f_Coronaviridae;g_Gammacoronavirus;s_Avian coronavirus	0	0	0	0	0	0	0	0	0	0	0	0	0	0	0	0	0	0	0	0	0	0	0	0	0	0	0	0	0	0	0	0	0	0	0	0	0	0	0	0	0	0	0	0	0	0	0	0
	o_n_Anelloviridae;f_Anelloviridae;g_Anelloviridae_n;s_Torque teno virus	0	0	0	0	0	0	0	0	0	0	0	0	0	0	0	0	0	0	0	0	0	0	0	0	0	0	0	0	0	0	0	0	0	0	0	0	0	0	0	0	0	0	0	0	0	0	0	0
	o_n_Arenaviridae;f_Arenaviridae;g_Mammarenavirus;s_Lassa mammarenavirus	0	0	0	0	0	0	1	0	0	0	0	0	0	0	0	0	0	0	0	0	0	0	0	0	0	0	0	0	0	0	0	0	0	0	0	0	0	0	0	0	0	0	0	0	0	0	0	0
	o_n_Papillomaviridae;f_Papillomaviridae;g_Alphapapillomavirus;s_Human papillomavirus	0	0	0	0	0	0	0	0	0	0	0	0	0	0	0	0	0	0	0	0	0	0	0	0	0	0	0	0	0	0	0	2	0	0	0	0	0	0	0	0	0	0	0	0	0	0	0	0
	o_n_Papillomaviridae;f_Papillomaviridae;g_Betapapillomavirus;s_Betapapillomavirus 1	0	0	0	0	0	0	0	0	0	0	0	0	0	0	0	0	0	0	0	0	0	0	0	0	0	0	0	0	0	0	0	0	0	0	0	0	0	0	0	0	0	0	0	0	0	0	0	0
	o_n_Papillomaviridae;f_Papillomaviridae;g_Betapapillomavirus;s_Betapapillomavirus 2	0	0	0	0	0	0	0	0	0	0	0	0	0	0	0	0	0	0	0	0	0	0	0	0	0	0	0	0	0	0	0	2	0	0	0	0	0	0	0	0	0	0	0	0	0	0	0	0
	o_n_Papillomaviridae;f_Papillomaviridae;g_Gammapapillomavirus;s_Gammapapillomavirus 13	0	0	0	0	0	0	0	0	0	0	0	0	0	0	0	0	0	0	0	0	0	0	0	0	0	0	0	0	0	0	0	0	0	0	0	0	0	0	0	0	0	0	0	0	0	0	0	0
	o_n_Papillomaviridae;f_Papillomaviridae;g_Gammapapillomavirus;s_Gammapapillomavirus 7	0	0	0	0	0	0	0	0	0	0	0	0	0	0	0	0	0	0	0	0	0	0	0	0	0	0	0	0	0	0	0	1	0	0	0	0	0	0	0	0	0	0	0	0	0	0	0	0
	o_n_Papillomaviridae;f_Papillomaviridae;g_Gammapapillomavirus;s_Gammapapillomavirus 8	0	0	0	0	0	0	0	0	0	0	0	0	0	0	0	0	0	0	0	0	0	0	0	0	0	2	0	0	0	0	0	0	0	0	0	0	0	0	0	0	0	0	0	0	0	0	0	0
	o_n_Papillomaviridae;f_Papillomaviridae;g_Gammapapillomavirus;s_Human papillomavirus 132-like viruses	0	0	0	0	0	0	0	0	0	0	0	0	0	0	0	0	0	0	0	0	0	0	0	0	0	0	0	0	0	0	0	0	0	0	0	0	0	0	0	0	0	0	0	0	0	0	0	0
	o_n_Papillomaviridae;f_Papillomaviridae;g_Papillomaviridae_n;s_Papillomaviridae_n_n	0	0	0	0	0	0	0	0	0	0	0	0	0	0	0	0	0	0	0	0	0	0	0	0	0	0	0	0	0	0	0	11	0	0	0	0	0	0	0	0	0	0	0	0	0	0	0	0
	o_n_Papillomaviridae;f_Papillomaviridae;g_Papillomaviridae_u;s_Papillomaviridae_u_u	0	0	0	0	0	0	0	0	0	0	0	0	0	0	0	0	0	0	0	0	0	0	0	0	0	0	0	0	0	0	0	1	0	0	0	0	0	0	0	0	0	0	0	0	0	0	0	0
	o_n_Partitiviridae;f_Partitiviridae;g_Partitiviridae_n;s_Pittosporum cryptic virus-1	0	0	0	0	0	0	0	0	0	0	0	0	0	0	0	0	0	0	0	0	0	0	0	0	0	0	0	0	0	0	0	0	0	0	0	0	0	0	0	0	0	0	0	0	0	0	0	0
	o_n_Polyomaviridae;f_Polyomaviridae;g_Polyomavirus;s_KI polyomavirus	0	0	0	0	0	0	0	0	0	0	0	0	0	0	0	0	0	0	0	0	0	0	0	0	0	0	0	0	0	0	0	0	0	0	0	0	0	0	0	0	0	0	0	0	0	0	0	0
	o_n_Poxviridae;f_Poxviridae;g_Orthopoxvirus;s_Vaccinia virus	0	0	0	0	0	0	0	0	0	0	0	0	1	0	0	0	0	0	0	0	0	0	0	0	0	0	0	0	0	0	0	0	0	0	0	0	0	0	0	0	0	0	0	0	0	0	0	0
	o_n_Poxviridae;f_Poxviridae;g_Parapoxvirus;s_Orf virus	0	0	0	0	0	0	0	1	0	0	0	0	0	0	0	0	0	0	0	0	0	0	0	0	0	0	0	0	0	0	0	0	0	0	0	0	0	0	0	0	0	0	0	0	0	0	0	0
	o_n_Retroviridae;f_Retroviridae;g_Gammaretrovirus;s_Porcine type-C oncovirus	0	0	0	0	0	0	0	0	0	0	0	0	0	0	0	0	0	0	0	0	0	0	2	0	0	0	0	0	0	0	0	0	0	0	0	0	0	0	0	0	0	0	0	0	0	0	0	0
	o_n_Retroviridae;f_Retroviridae;g_Lentivirus;s_Human immunodeficiency virus	0	0	0	0	0	0	0	0	0	0	0	0	0	0	0	0	0	0	0	0	0	0	0	0	0	0	0	0	0	0	0	0	0	0	0	0	0	0	0	0	1	0	0	0	0	0	0	0
	o_n_Retroviridae;f_Retroviridae;g_Retroviridae_n;s_Citrus endogenous pararetrovirus	0	0	0	0	0	0	0	0	0	0	0	0	0	0	0	0	0	0	0	0	2	0	0	0	0	0	0	0	0	0	0	0	0	0	0	0	0	0	0	0	0	0	0	0	0	0	0	0
	o_n_Retroviridae;f_Retroviridae;g_Retroviridae_n;s_Human endogenous retrovirus	1	1	4	4	0	0	2	1	0	2	0	0	10	0	7	0	0	3	0	0	8	0	0	0	2	1	0	0	1	0	3	0	5	0	2	0	8	1	4	0	2	0	1	1	1	0	4	0
	o_n_Retroviridae;f_Retroviridae;g_Retroviridae_n;s_Human endogenous retrovirus H	1	1	6	0	2	1	6	3	0	2	3	1	20	3	4	1	0	3	0	0	17	0	5	1	7	1	0	0	0	0	10	3	18	0	1	0	9	7	8	3	3	0	0	3	2	3	8	0
	o_n_Retroviridae;f_Retroviridae;g_Retroviridae_n;s_Human endogenous retrovirus K	0	1	2	1	1	0	1	0	0	0	1	2	2	0	1	0	0	1	0	0	5	0	0	0	4	0	0	0	0	0	1	0	5	0	2	0	1	2	0	1	1	0	0	0	0	0	1	0
	o_n_Retroviridae;f_Retroviridae;g_Retroviridae_n;s_Human endogenous retrovirus W	0	0	1	0	0	0	1	0	0	0	0	0	2	0	1	0	0	3	0	0	2	0	2	0	1	0	0	0	0	0	0	0	1	0	1	0	1	1	2	0	0	0	0	0	0	0	1	0
	o_n_Retroviridae;f_Retroviridae;g_Retroviridae_n;s_Retroviridae_n_n	0	0	1	0	0	0	0	0	0	0	0	0	1	0	0	0	0	1	0	0	1	0	0	0	0	0	0	0	0	0	0	0	0	0	0	0	0	0	0	0	0	1	0	0	0	0	0	0
	o_n_Retroviridae;f_Retroviridae;g_Retroviridae_n;s_Retroviridae_n_u	0	1	6	2	2	1	3	3	1	1	2	1	8	0	8	0	0	2	1	0	8	0	3	0	5	1	1	0	0	0	7	1	18	0	0	0	6	5	4	0	3	3	2	2	2	0	6	0
[truncated: 24 more columns]

## Sheet: Percentage
	Taxon	S4	S6	S8	S10	S12	S14	S16	S17	S19	S21	S23	S25	S26	S29	S31	S32	S33	S35	S37	S39	S40	S46	S48	S50	S53	S57	S59	S65	S70	S72	S87	S89	S96	S98	S100	S102	S104	S106	S108	S109	S111	S113	S118	S124	S128	S143	S150	S156
	o_Caudovirales;f_Caudovirales_n;g_Caudovirales_n_n;s_Treponema phage	0.0	0.0	0.0	0.0	0.0	0.0	0.0	0.0	0.0	0.0	0.0	0.0	0.0	0.0	0.0	0.0	0.0	0.0	0.0	0.2	0.0	0.0	0.0	0.0	0.0	0.0	0.0	0.0	0.0	0.0	0.0	0.0	0.0	0.0	0.0	0.0	0.0	0.0	0.0	0.0	0.0	0.0	0.0	0.0	0.0	0.0	0.0	0.0
	o_Caudovirales;f_Caudovirales_u;g_Caudovirales_u_u;s_Acinetobacter phage	0.0	0.0	0.0	0.0	0.0	0.0	0.0	0.0	0.0	0.0	0.0	0.0	0.0	0.0	0.0	0.0	0.0	0.0	0.0	0.0	0.0	0.0	0.0	0.0	0.0	0.0	0.0	0.0	0.0	0.0	0.0	0.0	0.0	0.0	0.0	0.0	0.0	0.0	0.0	0.0	0.0	0.0	0.0	0.0	0.0	0.0	0.0	0.0
	o_Caudovirales;f_Caudovirales_u;g_Caudovirales_u_u;s_Caudovirales_u_u_u	0.0	0.0	0.0	0.0	0.0	0.0	0.0	0.0	0.2	0.0	0.0	0.0	0.0	0.0	0.0	0.0	0.0	0.0	0.0	0.0	0.0	0.0	0.0	0.0	0.0	0.0	0.0	0.0	0.0	0.0	0.0	0.0	0.0	0.0	0.0	0.0	0.0	0.0	0.0	0.0	0.0	0.0	0.0	0.9	0.0	0.0	0.0	0.0
	o_Caudovirales;f_Caudovirales_u;g_Caudovirales_u_u;s_Streptococcus phage	0.0	0.0	0.0	0.0	0.0	0.0	0.0	0.0	0.0	0.0	0.0	0.0	0.0	0.0	0.0	0.0	0.0	0.0	0.0	0.0	0.0	0.0	0.0	0.0	0.4	0.0	0.0	0.0	0.0	0.0	0.0	1.6	0.0	0.0	0.0	0.0	0.0	0.0	0.0	0.0	0.0	0.0	0.0	0.0	0.0	0.0	0.0	0.0
	o_Caudovirales;f_Myoviridae;g_Hpunalikevirus;s_Haemophilus phage	0.0	0.0	0.0	0.0	0.0	0.0	1.2	0.0	0.0	0.0	0.5	0.2	0.0	0.0	0.0	0.0	0.0	0.0	0.0	0.0	0.0	0.0	0.0	0.0	0.0	0.0	0.0	2.0	0.0	0.0	0.0	0.0	0.0	0.0	0.0	0.0	0.0	0.0	0.0	0.0	0.0	0.0	0.0	0.9	0.0	0.0	0.0	0.0
	o_Caudovirales;f_Myoviridae;g_Hpunalikevirus;s_Hpunalikevirus_u	0.0	2.5	1.6	0.0	0.0	0.0	3.6	0.4	0.6	0.2	1.1	0.0	1.0	0.0	1.2	0.0	0.0	0.0	2.3	0.0	0.0	0.3	0.0	0.0	0.0	0.0	0.0	3.9	0.0	0.0	1.5	0.0	0.0	0.0	0.0	0.0	0.0	0.0	0.0	0.0	0.0	0.0	2.1	1.8	0.0	0.0	0.0	0.0
	o_Caudovirales;f_Myoviridae;g_Mulikevirus;s_Mannheimia phage	0.0	0.0	0.0	0.0	0.0	0.0	0.0	0.0	0.0	0.0	0.0	0.0	0.0	0.0	0.0	0.0	0.0	0.0	0.0	0.0	0.0	0.0	0.0	0.0	0.0	0.0	0.0	0.0	0.0	0.0	0.0	0.0	0.0	0.0	0.0	0.0	0.0	0.0	0.0	0.0	0.0	0.0	0.0	0.0	0.0	0.0	0.0	0.0
	o_Caudovirales;f_Myoviridae;g_Myoviridae_n;s_Acidithiobacillus phage	0.0	0.0	0.0	0.0	0.0	0.0	0.0	0.0	0.0	0.0	0.0	0.0	0.0	0.0	0.0	0.0	0.0	0.0	0.0	0.0	0.0	0.0	0.0	0.0	0.0	0.0	0.0	0.0	1.1	0.0	0.0	0.0	0.0	0.0	0.0	0.0	0.0	0.0	0.0	0.0	0.0	0.0	0.0	0.0	0.0	0.0	0.0	0.0
	o_Caudovirales;f_Myoviridae;g_Myoviridae_n;s_Listeria phage	6.2	7.5	0.0	1.0	3.3	6.1	4.8	1.4	6.8	1.4	1.1	2.5	0.8	6.2	2.4	9.5	10.7	0.0	1.2	0.5	1.1	3.1	4.0	1.2	0.8	2.4	3.6	2.0	0.0	0.0	6.4	1.1	3.8	0.0	0.0	1.8	1.9	6.2	5.4	0.0	7.1	5.7	6.2	6.4	2.3	3.1	5.3	2.2
	o_Caudovirales;f_Myoviridae;g_Myoviridae_n;s_Myoviridae_n_u	0.0	6.7	0.0	2.6	2.2	1.0	7.2	2.5	23.8	49.8	1.6	9.1	2.1	0.0	1.2	4.8	0.0	0.0	1.2	5.9	3.4	1.0	16.0	1.2	0.0	2.4	0.4	0.0	2.2	13.3	2.5	1.1	1.0	0.0	0.0	1.8	0.9	2.1	1.6	14.3	0.0	1.1	10.4	1.8	4.5	2.3	0.0	6.7
	o_Caudovirales;f_Myoviridae;g_Myoviridae_n;s_Pectobacterium phage	0.0	0.0	0.0	0.0	0.0	0.0	0.0	0.0	0.0	0.0	0.0	0.0	0.0	0.0	0.0	0.0	0.0	0.0	0.0	0.0	0.0	0.0	0.0	0.0	0.0	0.0	0.0	0.0	0.0	0.0	0.0	0.0	0.0	0.0	0.0	0.0	0.0	0.0	0.0	0.0	0.0	0.0	0.0	0.0	0.0	0.8	0.0	0.0
	o_Caudovirales;f_Myoviridae;g_Myoviridae_n;s_Phage TP	0.0	0.0	0.0	0.0	0.0	0.0	0.0	0.0	0.0	0.0	0.0	0.0	0.0	0.0	0.0	0.0	0.0	0.0	0.0	0.0	0.0	0.0	0.0	0.0	0.0	0.0	0.0	0.0	0.0	0.0	0.0	0.0	0.0	0.0	0.0	0.0	0.0	0.0	0.0	0.0	1.4	0.0	0.0	0.0	0.0	0.0	0.0	0.0
	o_Caudovirales;f_Myoviridae;g_Myoviridae_n;s_Salmonella phage	0.0	0.0	0.0	0.0	0.0	0.0	0.0	0.0	1.4	0.0	0.0	0.0	0.0	0.0	0.0	0.0	0.0	0.0	0.0	0.0	0.0	0.0	0.0	0.0	0.0	0.0	0.0	0.0	0.0	0.0	0.0	0.0	0.0	0.0	0.0	0.0	0.0	0.0	0.0	0.0	0.0	0.0	0.0	0.0	0.0	0.0	0.0	0.0
	o_Caudovirales;f_Myoviridae;g_Myoviridae_n;s_Staphylococcus phage	0.0	0.0	0.0	0.0	0.0	0.0	0.0	0.0	0.0	0.0	0.0	0.0	0.0	0.0	0.0	0.0	0.0	0.0	0.0	0.0	0.0	0.3	0.0	0.0	0.0	0.0	0.0	0.0	0.0	0.0	0.0	0.0	0.0	0.0	0.0	0.0	0.0	0.0	0.0	0.0	0.0	0.0	0.0	0.0	0.0	0.0	0.0	0.0
	o_Caudovirales;f_Myoviridae;g_Myoviridae_u;s_Haemophilus phage	0.0	0.0	0.0	0.0	0.0	0.0	0.0	0.0	0.0	0.0	0.0	0.0	0.0	0.0	0.0	0.0	0.0	0.0	0.0	0.0	0.0	0.0	0.0	0.0	0.0	0.0	0.0	0.0	0.0	0.0	0.0	0.0	0.0	0.0	0.0	0.0	0.0	0.0	0.0	0.0	0.0	0.0	0.0	0.0	0.0	0.0	0.0	0.0
	o_Caudovirales;f_Myoviridae;g_Myoviridae_u;s_Myoviridae_u_u	0.0	0.0	0.0	0.0	0.0	0.0	0.0	0.0	0.0	0.0	0.0	0.0	0.2	0.0	0.0	0.0	0.0	0.0	0.0	0.2	1.1	0.0	0.0	0.0	0.0	0.0	0.0	0.0	0.0	0.0	0.0	0.0	0.0	0.0	0.0	0.0	0.0	0.0	0.0	0.0	0.0	1.1	0.0	0.0	0.0	0.0	0.0	0.0
	o_Caudovirales;f_Myoviridae;g_P2likevirus;s_P2likevirus_u	0.0	0.0	0.0	0.0	0.0	0.0	0.0	0.0	0.0	0.0	0.0	0.0	0.0	0.0	0.0	0.0	0.0	0.0	0.0	0.0	0.0	0.0	0.0	0.0	0.0	0.0	0.0	0.0	0.0	0.0	0.0	0.0	0.0	0.0	0.0	0.0	0.0	0.0	0.0	0.0	0.0	0.0	0.0	0.0	0.0	0.0	0.0	0.0
	o_Caudovirales;f_Myoviridae;g_Punalikevirus;s_Enterobacteria phage	0.0	0.0	0.0	0.0	0.0	0.5	0.0	0.0	0.6	0.0	0.5	0.7	0.0	0.0	0.0	0.0	0.0	0.0	0.0	0.0	0.0	0.0	4.0	0.0	0.0	0.0	0.8	0.0	0.0	0.8	0.5	0.0	0.0	0.0	0.0	0.0	0.0	0.0	0.0	0.0	0.0	0.0	0.0	0.0	0.0	0.0	0.0	0.0
	o_Caudovirales;f_Podoviridae;g_N4likevirus;s_Erwinia phage	0.0	0.0	0.0	0.0	0.0	0.0	0.0	0.0	0.0	0.0	0.0	0.0	0.0	0.0	0.0	2.4	0.0	0.0	0.0	0.0	0.0	0.0	0.0	0.0	0.0	0.0	0.0	0.0	0.0	0.0	0.0	0.0	0.0	0.0	0.0	0.0	0.0	0.0	0.0	0.0	0.0	0.0	0.0	0.0	0.0	0.0	0.0	0.0
	o_Caudovirales;f_Podoviridae;g_Podoviridae_n;s_Actinomyces phage	0.0	0.0	0.0	0.0	0.0	0.0	0.0	0.0	0.0	0.0	0.0	0.0	0.0	0.0	0.0	0.0	0.0	0.0	0.0	0.0	0.0	0.3	0.0	0.0	0.0	0.0	0.0	0.0	0.0	0.0	0.0	0.0	0.0	0.0	0.0	0.0	0.0	0.0	0.0	0.0	0.0	0.0	0.0	0.0	0.0	0.0	0.0	0.0
	o_Caudovirales;f_Podoviridae;g_Podoviridae_n;s_Podoviridae_n_u	0.0	0.0	0.0	0.0	7.6	1.5	9.6	0.4	0.0	0.0	18.5	19.4	0.0	0.0	0.0	0.0	3.6	0.0	3.5	0.0	0.0	28.7	2.7	5.9	0.0	0.0	0.0	9.8	0.0	3.9	0.5	1.6	1.0	0.0	0.0	38.6	0.0	0.0	0.0	0.0	0.0	2.3	0.0	5.5	2.3	0.0	0.0	0.0
	o_Caudovirales;f_Podoviridae;g_Podoviridae_n;s_Streptococcus phage	0.0	0.0	0.0	0.5	0.0	0.0	0.0	0.0	0.2	0.0	0.0	8.2	0.0	1.6	0.0	0.0	0.0	0.0	1.2	0.2	0.0	3.8	0.0	1.2	0.0	0.0	0.0	2.0	0.0	0.0	0.0	0.0	0.0	0.0	0.0	0.0	0.0	0.0	0.8	0.0	0.0	0.0	0.0	0.0	0.0	0.0	0.0	0.0
	o_Caudovirales;f_Podoviridae;g_Podoviridae_n;s_Streptococcus phage Cp-1	0.0	0.0	0.0	0.0	0.0	0.0	0.0	0.0	0.0	0.0	0.0	0.0	0.0	0.0	0.0	0.0	0.0	0.0	0.0	0.0	0.0	0.0	0.0	0.0	0.0	0.0	0.0	0.0	0.0	0.0	0.0	0.0	0.0	0.0	0.0	0.0	0.0	0.0	0.0	0.0	0.0	0.0	0.0	0.0	0.0	0.0	0.0	0.0
	o_Caudovirales;f_Podoviridae;g_Podoviridae_u;s_Streptococcus phage	0.0	0.0	0.0	0.0	0.0	0.0	0.0	0.0	0.0	0.0	0.0	0.2	0.0	0.0	0.0	0.0	0.0	0.0	0.0	0.0	0.0	0.0	0.0	0.0	0.0	0.0	0.0	0.0	0.0	0.0	0.0	0.0	0.0	0.0	0.0	0.0	0.0	0.0	0.0	0.0	0.0	0.0	0.0	0.0	0.0	0.0	0.0	0.0
	o_Caudovirales;f_Siphoviridae;g_Lambdalikevirus;s_Enterobacteria phage	0.0	0.0	0.0	0.0	0.0	0.0	0.0	0.0	0.0	0.0	0.0	0.0	0.0	0.0	0.0	0.0	0.0	0.0	0.0	0.0	0.0	0.0	0.0	0.0	0.0	0.0	0.0	0.0	0.0	0.0	0.0	0.0	0.0	0.0	0.0	0.0	0.0	0.0	0.0	0.0	0.0	0.0	0.0	0.0	0.0	0.0	0.0	0.0
	o_Caudovirales;f_Siphoviridae;g_Lambdalikevirus;s_Enterobacteria phage HK022	0.0	0.0	0.0	0.0	0.0	0.0	0.0	0.0	0.0	0.0	0.0	0.0	0.0	0.0	0.0	0.0	0.0	0.0	0.0	0.0	0.0	0.0	0.0	0.0	0.0	0.0	0.0	0.0	0.0	0.0	0.0	0.0	0.0	0.0	0.0	0.0	0.0	0.0	0.0	0.0	0.0	0.0	0.0	0.0	0.0	0.0	0.0	0.0
	o_Caudovirales;f_Siphoviridae;g_Lambdalikevirus;s_Enterobacterial phage	0.0	0.0	0.0	0.0	0.0	0.0	0.0	0.0	0.0	0.0	0.0	0.0	0.0	0.0	0.0	0.0	0.0	0.0	0.0	0.0	0.0	0.0	0.0	0.0	0.0	0.0	0.0	0.0	0.0	0.0	0.0	0.0	0.0	0.0	0.0	0.0	0.0	0.0	0.0	0.0	0.0	0.0	0.0	0.0	0.0	0.0	0.0	0.0
	o_Caudovirales;f_Siphoviridae;g_Lambdalikevirus;s_Escherichia phage	0.0	0.0	0.0	0.0	0.0	0.0	0.0	0.0	0.4	0.0	0.0	0.0	0.0	0.0	0.0	0.0	0.0	0.0	0.0	0.0	0.0	0.0	0.0	0.0	0.0	0.0	0.0	0.0	0.0	0.0	0.0	0.0	0.0	0.0	0.0	0.0	0.0	0.0	0.0	0.0	0.0	0.0	0.0	0.0	0.0	0.0	0.0	0.0
	o_Caudovirales;f_Siphoviridae;g_Lambdalikevirus;s_Lambdalikevirus_u	0.0	0.0	0.0	0.0	0.0	0.0	0.0	0.0	0.0	0.0	0.0	0.0	0.0	0.0	0.0	0.0	0.0	0.0	0.0	0.0	0.0	0.0	0.0	0.0	0.0	0.0	0.0	0.0	0.0	0.0	0.0	0.0	0.0	0.0	0.0	0.0	0.0	0.0	0.0	0.0	0.0	0.0	0.0	0.0	0.0	0.0	0.0	0.0
	o_Caudovirales;f_Siphoviridae;g_Lambdalikevirus;s_Mannheimia phage	0.0	0.0	0.0	0.0	0.0	0.0	0.0	0.0	0.0	0.0	0.0	0.0	0.0	0.0	0.0	0.0	0.0	0.0	0.0	0.0	0.0	0.0	0.0	0.0	0.0	0.0	0.0	0.0	0.0	0.0	0.0	0.0	0.0	0.0	0.0	0.0	0.0	0.0	0.0	0.0	0.0	0.0	0.0	0.0	0.0	0.0	0.0	0.0
	o_Caudovirales;f_Siphoviridae;g_Phietalikevirus;s_Phietalikevirus_u	0.0	0.0	0.0	0.0	0.0	0.0	0.0	0.0	0.0	0.0	0.0	0.0	0.0	1.6	0.0	0.0	0.0	0.0	0.0	0.0	0.0	0.0	0.0	0.0	0.0	0.0	0.0	0.0	0.0	0.0	0.0	0.0	0.0	0.0	0.0	0.0	0.0	0.0	0.0	0.0	0.0	1.1	0.0	0.0	0.0	0.0	0.0	0.0
	o_Caudovirales;f_Siphoviridae;g_Sfi1unalikevirus;s_Sfi1unalikevirus_u	0.0	0.0	0.0	0.0	0.0	0.0	0.0	0.0	0.0	0.0	0.0	0.0	0.0	0.0	0.0	0.0	0.0	0.0	0.0	0.0	0.0	0.0	0.0	0.0	0.0	0.0	0.0	0.0	0.0	0.0	0.0	0.0	0.0	0.0	0.0	0.0	0.0	0.0	0.0	0.0	0.0	0.0	0.0	0.0	1.1	0.0	0.0	0.0
	o_Caudovirales;f_Siphoviridae;g_Sfi21dtunalikevirus;s_Sfi21dtunalikevirus_u	0.0	0.0	0.0	0.0	0.0	1.0	0.0	0.0	0.2	0.0	0.0	0.5	0.0	0.0	0.0	0.0	0.0	0.0	0.0	0.0	0.0	0.3	0.0	0.0	0.4	0.0	0.0	0.0	0.0	0.4	0.0	0.0	0.0	0.0	0.0	0.0	0.0	0.0	0.0	0.0	0.0	0.0	0.0	0.0	0.0	0.0	0.0	0.0
	o_Caudovirales;f_Siphoviridae;g_Sfi21dtunalikevirus;s_Streptococcus phage	0.0	0.0	0.0	0.0	0.0	0.0	0.0	0.0	0.0	0.0	0.0	0.0	0.0	0.0	0.0	0.0	0.0	0.0	0.0	0.0	0.0	0.0	0.0	0.0	0.0	0.0	0.0	0.0	0.0	0.0	0.0	0.0	0.0	0.0	0.0	0.0	0.0	0.0	0.0	0.0	0.0	0.0	0.0	0.0	0.0	0.0	0.0	0.0
	o_Caudovirales;f_Siphoviridae;g_Siphoviridae_n;s_Enterobacterial phage	0.0	0.0	0.0	0.0	0.0	0.0	0.0	0.0	0.0	0.0	0.0	0.0	0.0	0.0	0.0	0.0	0.0	0.0	0.0	0.0	0.0	0.0	0.0	0.0	0.0	0.0	0.0	0.0	0.0	0.0	0.0	0.0	0.0	0.0	0.0	0.0	0.0	0.0	0.0	3.6	0.0	0.0	0.0	0.0	0.0	0.0	0.0	0.0
	o_Caudovirales;f_Siphoviridae;g_Siphoviridae_n;s_Geobacillus virus E3	0.0	0.0	0.0	0.0	0.0	0.0	0.0	0.0	0.0	0.0	0.0	0.0	0.0	0.0	0.0	0.0	0.0	0.0	0.0	0.0	0.0	0.0	0.0	0.0	0.0	0.0	0.0	0.0	0.0	0.0	0.0	0.0	0.0	0.0	0.0	0.0	0.0	0.0	0.0	0.0	0.0	0.0	0.0	0.0	0.0	0.0	0.0	0.0
	o_Caudovirales;f_Siphoviridae;g_Siphoviridae_n;s_Lactobacillus phage	0.0	0.0	0.0	0.0	0.0	0.0	0.0	0.0	0.0	0.0	0.0	0.0	0.0	0.0	0.0	0.0	0.0	0.0	0.0	0.0	0.0	0.0	0.0	0.0	0.0	0.0	0.0	0.0	0.0	0.0	0.0	0.0	0.0	0.0	0.0	0.0	0.0	0.0	0.0	3.6	0.0	0.0	0.0	0.0	0.0	0.0	0.0	0.0
	o_Caudovirales;f_Siphoviridae;g_Siphoviridae_n;s_Lactobacillus phage JCL1032	0.0	0.0	0.0	0.0	0.0	0.0	0.0	0.0	0.0	0.0	0.0	0.0	0.0	0.0	0.0	0.0	0.0	0.0	0.0	0.0	0.0	0.0	0.0	0.0	0.0	0.0	0.0	0.0	0.0	0.0	0.0	0.0	0.0	0.0	0.0	0.0	0.0	0.0	0.0	0.0	0.0	0.0	0.0	0.0	0.0	0.0	0.0	0.0
	o_Caudovirales;f_Siphoviridae;g_Siphoviridae_n;s_Lactococcus phage	0.0	0.0	0.0	0.0	0.0	0.0	0.0	0.0	0.0	0.0	0.0	0.5	0.0	0.0	0.0	0.0	0.0	0.0	0.6	0.0	0.0	0.0	2.7	0.0	0.0	0.0	0.0	0.0	0.0	0.0	0.0	0.0	0.0	0.0	0.0	0.0	1.9	0.0	0.0	0.0	0.0	0.0	0.0	0.0	0.0	0.0	0.0	0.0
	o_Caudovirales;f_Siphoviridae;g_Siphoviridae_n;s_Moraxella phage	0.0	0.0	0.0	0.0	1.1	0.0	0.0	0.0	0.2	0.0	0.5	0.7	0.0	1.6	1.2	0.0	0.0	0.0	0.0	0.0	0.0	0.0	0.0	0.0	0.0	2.4	0.4	0.0	0.0	0.0	0.5	0.0	0.0	0.0	0.0	0.0	0.0	0.0	0.8	0.0	0.0	0.0	0.0	0.0	0.0	0.0	0.0	0.0
	o_Caudovirales;f_Siphoviridae;g_Siphoviridae_n;s_Mycobacterium phage	0.0	0.0	0.0	0.0	0.0	0.0	0.0	0.0	0.0	0.0	0.0	0.0	0.0	0.0	0.0	0.0	0.0	0.0	0.0	0.0	0.0	0.0	0.0	0.0	0.0	0.0	0.0	0.0	0.0	0.0	0.0	0.0	0.0	0.0	0.0	0.0	0.0	0.0	0.0	0.0	0.0	0.0	0.0	0.0	0.0	0.0	0.0	0.0
	o_Caudovirales;f_Siphoviridae;g_Siphoviridae_n;s_Propionibacterium phage	0.0	0.0	0.0	0.0	0.0	0.0	0.0	0.0	0.0	0.0	0.0	0.2	0.0	0.0	0.0	0.0	0.0	0.0	0.0	0.2	0.0	0.0	0.0	0.0	0.0	2.4	0.4	0.0	0.0	1.2	0.5	0.5	0.0	0.0	0.0	5.3	0.0	0.0	0.0	0.0	0.0	0.0	0.0	0.0	0.0	1.6	0.0	0.0
	o_Caudovirales;f_Siphoviridae;g_Siphoviridae_n;s_Siphoviridae_n_u	6.2	11.7	0.0	11.5	14.1	7.1	9.6	8.9	6.0	9.9	13.0	14.6	19.5	3.1	0.0	0.0	21.4	0.0	8.2	11.2	10.1	14.0	8.0	8.2	13.7	13.4	3.2	3.9	15.2	18.0	15.8	2.7	8.6	0.0	6.9	3.5	0.9	4.2	0.8	0.0	5.7	4.5	7.3	6.4	8.0	8.6	0.0	31.1
	o_Caudovirales;f_Siphoviridae;g_Siphoviridae_n;s_Siphovirus contig89	68.8	9.2	35.9	4.2	10.9	20.2	4.8	6.7	0.2	0.0	8.2	5.5	16.8	4.7	17.6	14.3	0.0	4.5	45.6	31.3	6.7	24.5	0.0	21.2	0.0	14.6	0.0	39.2	7.6	4.3	22.2	7.0	1.0	0.0	13.8	19.3	26.2	0.0	60.5	0.0	22.9	15.9	3.1	49.5	10.2	47.7	10.5	2.2
	o_Caudovirales;f_Siphoviridae;g_Siphoviridae_n;s_Staphylococcus phage	0.0	0.0	0.0	0.0	0.0	0.0	0.0	0.0	0.2	0.0	0.0	0.0	0.0	0.0	0.0	0.0	0.0	0.0	0.0	0.0	0.0	0.0	0.0	0.0	0.0	0.0	0.0	0.0	1.1	0.0	0.0	0.0	0.0	0.0	0.0	0.0	0.0	0.0	0.0	0.0	0.0	1.1	0.0	0.0	0.0	0.8	0.0	0.0
	o_Caudovirales;f_Siphoviridae;g_Siphoviridae_n;s_Streptococcus phage	6.2	3.3	1.6	6.2	2.2	2.0	0.0	1.4	3.5	2.0	4.3	4.1	6.1	0.0	2.4	4.8	3.6	9.1	1.2	6.4	4.5	2.8	1.3	0.0	7.7	0.0	5.9	0.0	2.2	4.7	2.0	2.2	0.0	0.0	10.3	0.0	1.9	0.0	3.1	0.0	7.1	3.4	4.2	0.9	2.3	0.0	0.0	2.2
	o_Caudovirales;f_Siphoviridae;g_Siphoviridae_n;s_Streptococcus phage Dp-1	0.0	0.0	0.0	0.0	0.0	0.0	0.0	0.0	0.0	0.0	0.0	0.2	0.0	0.0	0.0	0.0	0.0	0.0	0.0	0.0	0.0	0.0	0.0	0.0	0.0	0.0	0.0	0.0	0.0	0.0	0.0	0.0	0.0	0.0	0.0	0.0	0.0	0.0	0.0	0.0	0.0	0.0	0.0	0.0	0.0	0.0	0.0	0.0
	o_Caudovirales;f_Siphoviridae;g_Siphoviridae_n;s_Streptococcus phage MM1	0.0	0.0	0.0	0.5	0.0	0.5	0.0	0.0	1.9	0.9	2.7	0.0	0.8	0.0	0.0	0.0	0.0	0.0	1.8	0.5	0.0	0.0	0.0	0.0	0.0	0.0	0.8	0.0	0.0	0.4	0.0	8.1	0.0	0.0	0.0	0.0	0.0	0.0	0.0	0.0	0.0	1.1	2.1	0.0	0.0	0.0	0.0	0.0
	o_Caudovirales;f_Siphoviridae;g_Siphoviridae_n;s_Streptococcus phage PH10	0.0	0.0	0.0	0.0	1.1	0.0	0.0	0.0	0.0	0.2	0.0	0.0	1.0	0.0	0.0	0.0	0.0	0.0	0.0	0.7	0.0	0.0	0.0	0.0	0.0	0.0	0.0	2.0	1.1	0.4	0.0	0.0	0.0	0.0	0.0	0.0	0.0	0.0	0.0	0.0	0.0	0.0	0.0	0.0	0.0	0.0	0.0	0.0
	o_Caudovirales;f_Siphoviridae;g_Siphoviridae_n;s_Streptococcus phage PH15	0.0	0.0	0.0	0.0	0.0	0.0	0.0	0.0	0.0	0.0	0.0	0.0	0.0	0.0	0.0	0.0	0.0	0.0	0.0	0.0	0.0	0.0	0.0	0.0	0.0	0.0	0.0	0.0	0.0	0.0	0.0	0.0	0.0	0.0	0.0	0.0	0.0	0.0	0.0	0.0	0.0	0.0	0.0	0.0	0.0	0.0	0.0	0.0
	o_Caudovirales;f_Siphoviridae;g_Siphoviridae_n;s_Streptococcus phage SM1	0.0	0.0	0.0	0.0	0.0	0.0	0.0	0.0	0.0	0.0	0.0	0.0	0.0	0.0	0.0	0.0	0.0	0.0	0.0	0.0	1.1	0.0	0.0	0.0	0.0	0.0	0.0	0.0	0.0	0.0	0.5	0.0	0.0	0.0	0.0	0.0	0.0	0.0	0.0	0.0	0.0	0.0	0.0	0.0	0.0	0.0	0.0	0.0
	o_Caudovirales;f_Siphoviridae;g_Siphoviridae_u;s_Lactococcus phage	0.0	0.0	0.0	0.0	0.0	0.0	0.0	0.0	0.0	0.0	0.0	0.0	0.0	0.0	0.0	0.0	0.0	0.0	0.0	0.0	0.0	0.0	0.0	0.0	0.0	0.0	0.0	0.0	0.0	0.0	0.0	0.0	0.0	0.0	0.0	0.0	0.0	0.0	0.0	0.0	0.0	0.0	0.0	0.0	0.0	0.0	0.0	0.0
	o_Caudovirales;f_Siphoviridae;g_Siphoviridae_u;s_Siphoviridae_u_u	0.0	0.0	0.0	0.0	0.0	0.5	1.2	0.0	0.0	1.8	0.5	0.2	0.0	0.0	0.0	0.0	7.1	4.5	0.0	1.7	0.0	1.0	0.0	3.5	0.8	0.0	0.0	0.0	0.0	1.2	0.0	0.0	0.0	0.0	0.0	0.0	3.7	0.0	0.0	0.0	1.4	2.3	0.0	0.0	0.0	0.0	0.0	6.7
	o_Caudovirales;f_Siphoviridae;g_Siphoviridae_u;s_Streptococcus phage	0.0	0.0	0.0	0.0	0.0	0.0	0.0	0.0	0.0	0.0	0.0	0.0	0.0	0.0	0.0	0.0	0.0	0.0	0.0	0.0	0.0	0.0	0.0	0.0	0.0	0.0	0.0	0.0	0.0	0.0	0.0	0.0	0.0	0.0	0.0	0.0	0.0	0.0	0.0	0.0	0.0	0.0	0.0	0.0	0.0	0.0	0.0	0.0
	o_Caudovirales;f_Siphoviridae;g_Skunalikevirus;s_Skunalikevirus_u	0.0	0.0	0.0	0.0	0.0	0.0	0.0	0.0	0.0	0.0	0.0	0.0	0.0	0.0	0.0	0.0	0.0	0.0	0.0	0.2	0.0	0.0	0.0	0.0	0.0	0.0	0.0	0.0	0.0	0.0	0.0	0.0	0.0	0.0	0.0	0.0	0.0	0.0	0.0	0.0	0.0	0.0	0.0	0.0	0.0	0.0	0.0	0.0
	o_Caudovirales;f_Siphoviridae;g_Spbetalikevirus;s_Staphylococcus phage	0.0	0.0	0.0	0.0	0.0	0.5	0.0	0.0	0.0	0.0	0.0	0.0	0.0	0.0	0.0	0.0	0.0	0.0	0.0	0.0	0.0	0.0	0.0	0.0	0.0	0.0	0.0	2.0	0.0	0.0	0.0	0.0	0.0	0.0	0.0	1.8	0.0	0.0	0.0	0.0	0.0	0.0	0.0	0.0	0.0	0.8	0.0	0.0
	o_n_Inoviridae;f_Inoviridae;g_Inovirus;s_Enterobacteria phage	0.0	0.0	0.0	0.0	0.0	0.0	0.0	0.0	0.0	0.0	0.0	0.0	0.0	0.0	0.0	0.0	0.0	0.0	0.0	0.0	0.0	0.0	0.0	0.0	0.0	0.0	0.0	0.0	1.1	0.0	0.0	0.0	0.0	0.0	0.0	0.0	0.0	0.0	0.0	0.0	0.0	0.0	0.0	0.0	0.0	0.0	0.0	0.0
	o_n_Inoviridae;f_Inoviridae;g_Inovirus;s_Pseudomonas phage Pf1	0.0	0.0	0.0	0.0	0.0	0.0	0.0	0.0	0.0	0.0	0.0	0.0	0.0	0.0	0.0	0.0	0.0	0.0	0.0	0.0	0.0	0.0	0.0	0.0	0.0	0.0	0.0	0.0	0.0	0.0	0.0	0.0	0.0	0.0	0.0	0.0	0.0	0.0	0.0	0.0	0.0	0.0	0.0	0.0	0.0	0.0	0.0	0.0
	o_n_Microviridae;f_Microviridae;g_Microvirus;s_Enterobacteria phage	0.0	0.0	0.0	0.0	0.0	0.0	0.0	0.0	0.0	0.0	0.0	0.0	0.0	0.0	0.0	0.0	0.0	0.0	0.0	0.0	0.0	0.0	0.0	0.0	0.0	1.2	0.0	0.0	0.0	0.0	0.0	0.0	1.0	0.0	0.0	0.0	0.0	0.0	0.0	0.0	0.0	0.0	0.0	0.0	0.0	0.0	0.0	0.0
	o_n_n_n_Acinetobacter phage;f_n_n_Acinetobacter phage;g_n_Acinetobacter phage;s_Acinetobacter phage	0.0	0.0	0.0	0.0	0.0	0.0	0.0	0.0	0.0	0.0	0.0	0.0	0.0	0.0	0.0	0.0	0.0	0.0	0.0	0.0	0.0	0.0	0.0	0.0	0.0	0.0	0.4	0.0	0.0	0.0	0.0	0.0	0.0	0.0	0.0	0.0	0.0	0.0	0.0	0.0	0.0	0.0	0.0	0.0	0.0	0.0	0.0	0.0
	o_n_n_n_Escherichia phage;f_n_n_Escherichia phage;g_n_Escherichia phage;s_Escherichia phage	0.0	0.0	0.0	0.0	0.0	0.0	0.0	0.0	0.0	0.0	0.0	0.0	0.0	0.0	0.0	0.0	0.0	0.0	0.0	0.0	0.0	0.0	0.0	0.0	0.0	0.0	0.0	3.9	0.0	0.0	0.0	0.0	0.0	0.0	0.0	0.0	0.0	0.0	0.0	0.0	0.0	0.0	0.0	0.0	0.0	0.0	0.0	0.0
	o_n_n_n_Fusobacterium phage;f_n_n_Fusobacterium phage;g_n_Fusobacterium phage;s_Fusobacterium phage	0.0	4.2	0.0	0.0	0.0	0.0	0.0	0.0	0.0	0.7	0.0	0.2	0.2	0.0	0.0	0.0	0.0	0.0	2.3	1.0	0.0	0.0	0.0	0.0	0.0	1.2	0.4	3.9	1.1	0.0	0.5	0.0	1.9	0.0	0.0	1.8	0.0	0.0	0.8	3.6	0.0	0.0	0.0	0.9	0.0	0.8	1.8	0.0
	o_n_n_n_Geobacillus virus E2;f_n_n_Geobacillus virus E2;g_n_Geobacillus virus E2;s_Geobacillus virus E2	0.0	0.0	0.0	0.0	0.0	0.0	0.0	0.0	0.0	0.0	0.0	0.0	0.0	0.0	0.0	0.0	0.0	0.0	0.0	0.2	0.0	0.0	0.0	0.0	0.0	0.0	0.0	0.0	0.0	0.0	0.0	0.0	0.0	0.0	0.0	0.0	0.0	0.0	0.0	0.0	0.0	0.0	0.0	0.0	0.0	0.0	0.0	0.0
	o_n_n_n_Lactobacillus prophage Lj771;f_n_n_Lactobacillus prophage Lj771;g_n_Lactobacillus prophage Lj771;s_Lactobacillus prophage Lj771	0.0	0.0	0.0	0.0	0.0	0.0	1.2	0.0	0.0	0.0	0.0	0.0	0.0	0.0	0.0	0.0	0.0	0.0	0.0	0.0	0.0	0.0	0.0	0.0	0.0	0.0	0.0	0.0	0.0	0.0	0.0	0.0	0.0	0.0	0.0	0.0	0.0	0.0	0.0	0.0	0.0	0.0	0.0	0.0	0.0	0.0	0.0	0.0
	o_n_n_n_Leuconostoc phage;f_n_n_Leuconostoc phage;g_n_Leuconostoc phage;s_Leuconostoc phage	0.0	0.0	0.0	0.0	0.0	0.0	0.0	0.0	0.0	0.0	0.0	0.0	0.0	0.0	0.0	0.0	0.0	0.0	0.0	0.2	0.0	0.0	0.0	0.0	0.0	0.0	0.0	0.0	0.0	0.0	0.0	0.0	0.0	0.0	0.0	0.0	0.0	0.0	0.0	0.0	0.0	0.0	0.0	0.0	0.0	0.0	0.0	0.0
	o_n_n_n_Neisseria meningitidis phage;f_n_n_Neisseria meningitidis phage;g_n_Neisseria meningitidis phage;s_Neisseria meningitidis phage	0.0	0.0	0.0	0.0	0.0	0.0	0.0	0.0	0.0	0.0	0.0	0.0	0.0	0.0	0.0	0.0	0.0	0.0	0.0	0.0	0.0	4.2	0.0	0.0	0.0	0.0	0.0	0.0	0.0	1.6	0.0	0.0	0.0	0.0	0.0	0.0	0.0	0.0	0.0	0.0	0.0	0.0	0.0	0.0	0.0	0.0	0.0	0.0
	o_n_n_n_Phage SK137;f_n_n_Phage SK137;g_n_Phage SK137;s_Phage SK137	0.0	0.0	0.0	0.0	0.0	0.0	0.0	1.1	0.0	3.1	0.0	0.7	0.6	0.0	0.0	0.0	3.6	0.0	0.0	0.2	0.0	0.7	0.0	0.0	0.0	0.0	1.6	0.0	0.0	0.0	0.0	0.0	0.0	0.0	0.0	1.8	0.0	0.0	0.0	0.0	0.0	0.0	0.0	0.0	0.0	0.0	0.0	0.0
	o_n_n_n_Pseudomonas phage;f_n_n_Pseudomonas phage;g_n_Pseudomonas phage;s_Pseudomonas phage	0.0	0.0	0.0	0.0	0.0	0.0	0.0	0.0	0.0	0.0	0.0	0.0	0.0	0.0	0.0	0.0	0.0	0.0	0.0	0.0	0.0	0.0	0.0	0.0	0.0	0.0	0.0	0.0	0.0	0.0	0.0	0.0	0.0	0.0	0.0	0.0	0.0	0.0	0.0	0.0	0.0	0.0	0.0	0.0	0.0	0.0	0.0	0.0
	o_n_n_n_Staphylococcus phage tp310-1;f_n_n_Staphylococcus phage tp310-1;g_n_Staphylococcus phage tp310-1;s_Staphylococcus phage tp310-1	0.0	0.0	0.0	0.0	0.0	0.0	0.0	0.0	0.0	0.0	0.0	0.0	0.0	0.0	0.0	0.0	0.0	0.0	0.0	0.0	0.0	0.0	0.0	0.0	0.0	0.0	0.0	0.0	0.0	0.0	0.0	0.0	0.0	0.0	0.0	0.0	0.0	0.0	0.0	0.0	0.0	1.1	0.0	0.0	0.0	0.0	0.0	0.0
	o_n_n_n_Streptococcus phage;f_n_n_Streptococcus phage;g_n_Streptococcus phage;s_Streptococcus phage	0.0	34.2	15.6	20.3	33.7	35.4	26.5	16.7	35.4	15.5	31.0	12.8	27.0	9.4	5.9	40.5	25.0	18.2	12.9	19.3	16.9	11.2	30.7	8.2	32.7	32.9	67.6	17.6	25.0	22.0	28.1	18.3	7.6	100.0	0.0	12.3	25.2	31.2	6.2	3.6	24.3	36.4	40.6	11.0	20.5	10.2	8.8	15.6
	o_n_n_n_Streptococcus phage DCC1738;f_n_n_Streptococcus phage DCC1738;g_n_Streptococcus phage DCC1738;s_Streptococcus phage DCC1738	0.0	0.0	1.6	0.5	0.0	0.0	1.2	0.4	0.0	0.2	0.5	0.2	0.0	0.0	0.0	2.4	0.0	0.0	0.0	0.0	0.0	0.0	0.0	0.0	0.0	0.0	0.0	0.0	0.0	0.0	0.0	0.0	0.0	0.0	0.0	0.0	0.0	0.0	0.8	0.0	0.0	1.1	0.0	0.0	0.0	0.8	0.0	2.2
	o_n_n_n_Streptococcus phage IC1;f_n_n_Streptococcus phage IC1;g_n_Streptococcus phage IC1;s_Streptococcus phage IC1	0.0	0.0	0.0	0.0	0.0	0.0	0.0	0.0	0.0	0.2	0.0	0.0	0.0	0.0	0.0	0.0	0.0	0.0	0.0	0.0	0.0	0.0	0.0	0.0	0.0	0.0	0.0	0.0	0.0	0.0	0.0	0.0	0.0	0.0	0.0	0.0	0.0	0.0	0.0	0.0	0.0	0.0	0.0	0.0	0.0	0.8	0.0	0.0
	o_n_n_n_Streptococcus phage K13;f_n_n_Streptococcus phage K13;g_n_Streptococcus phage K13;s_Streptococcus phage K13	0.0	0.0	0.0	0.5	0.0	0.5	0.0	0.4	0.0	0.2	0.0	0.2	0.4	0.0	0.0	0.0	0.0	0.0	0.0	1.5	0.0	0.0	0.0	0.0	0.0	0.0	0.0	2.0	0.0	0.0	0.0	0.0	0.0	0.0	3.4	0.0	0.9	0.0	0.0	0.0	0.0	0.0	0.0	0.0	0.0	0.8	0.0	0.0
	o_n_n_n_Streptococcus phi-m46.1-like phage;f_n_n_Streptococcus phi-m46.1-like phage;g_n_Streptococcus phi-m46.1-like phage;s_Streptococcus phi-m46.1-like phage	0.0	3.3	0.0	0.5	2.2	3.0	0.0	0.0	0.0	0.2	0.0	0.5	1.3	1.6	0.0	7.1	0.0	0.0	0.6	0.2	0.0	0.7	1.3	1.2	0.4	1.2	2.0	0.0	1.1	1.2	0.0	1.1	0.0	0.0	0.0	0.0	0.0	2.1	0.8	0.0	1.4	0.0	2.1	0.0	1.1	0.0	1.8	0.0
	o_u_u_u_Leuconostoc phage;f_u_u_Leuconostoc phage;g_u_Leuconostoc phage;s_Leuconostoc phage	0.0	0.0	0.0	0.0	0.0	0.0	0.0	0.0	0.0	0.0	0.0	0.0	0.0	0.0	0.0	0.0	0.0	0.0	0.0	0.2	0.0	0.0	0.0	0.0	0.0	0.0	0.0	0.0	0.0	0.0	0.0	0.0	0.0	0.0	0.0	0.0	0.0	0.0	0.0	0.0	0.0	0.0	0.0	0.0	0.0	0.0	0.0	0.0
	o_u_u_u_Streptococcus phage;f_u_u_Streptococcus phage;g_u_Streptococcus phage;s_Streptococcus phage	0.0	3.3	6.2	2.1	0.0	0.5	2.4	0.7	4.8	0.4	2.2	0.0	5.0	7.8	0.0	2.4	3.6	4.5	3.5	8.1	2.2	0.0	0.0	0.0	1.6	0.0	2.0	3.9	3.3	5.9	0.0	11.8	1.9	0.0	0.0	0.0	1.9	0.0	0.0	10.7	0.0	1.1	2.1	0.0	6.8	0.8	0.0	0.0
	o_undefined;f_undefined;g_undefined;s_undefined	0.0	8.3	4.7	7.3	3.3	3.5	6.0	3.9	6.4	10.6	8.7	3.2	6.9	1.6	2.4	2.4	10.7	0.0	7.6	5.9	1.1	2.1	2.7	1.2	6.0	11.0	5.1	2.0	5.4	4.7	3.0	13.4	1.9	0.0	6.9	3.5	5.6	2.1	2.3	3.6	4.3	11.4	10.4	2.8	4.5	3.9	3.5	0.0
	o_Herpesvirales;f_Herpesviridae;g_Cytomegalovirus;s_Cercopithecine herpesvirus 5	0.0	0.0	1.6	0.0	0.0	1.0	0.0	0.4	0.2	0.2	1.1	0.2	0.0	1.6	0.0	0.0	0.0	0.0	1.8	0.0	0.0	0.7	0.0	0.0	0.4	3.7	0.8	0.0	1.1	0.0	0.5	0.0	2.9	0.0	0.0	1.8	0.0	0.0	0.8	0.0	4.3	0.0	0.0	0.0	0.0	3.9	3.5	0.0
	o_Herpesvirales;f_Herpesviridae;g_Herpesviridae_u;s_Herpesviridae_u_u	0.0	0.0	0.0	0.5	0.0	0.0	0.0	0.0	0.0	0.0	0.0	0.0	0.0	0.0	0.0	0.0	0.0	0.0	0.0	0.0	0.0	0.0	0.0	0.0	0.0	0.0	0.0	0.0	0.0	0.0	0.0	0.0	0.0	0.0	0.0	0.0	0.0	0.0	0.0	0.0	0.0	0.0	0.0	0.0	0.0	0.0	0.0	0.0
	o_Herpesvirales;f_Herpesviridae;g_Lymphocryptovirus;s_Human herpesvirus 4	0.0	0.0	0.0	0.0	0.0	0.0	0.0	0.4	0.2	0.2	0.0	0.0	0.2	0.0	1.2	0.0	0.0	0.0	0.0	0.0	1.1	0.0	2.7	2.4	0.0	0.0	0.4	0.0	2.2	0.0	0.5	10.2	5.7	0.0	3.4	0.0	0.9	0.0	0.8	0.0	0.0	0.0	1.0	0.0	0.0	0.8	1.8	0.0
	o_Herpesvirales;f_Herpesviridae;g_Roseolovirus;s_Human herpesvirus 6	0.0	0.0	0.0	0.5	0.0	0.5	0.0	1.1	0.0	0.0	0.0	0.5	0.0	0.0	1.2	2.4	0.0	0.0	0.0	0.0	1.1	0.0	0.0	1.2	0.8	0.0	0.4	0.0	0.0	0.0	1.0	0.0	0.0	0.0	0.0	0.0	0.9	0.0	0.0	0.0	0.0	0.0	0.0	0.0	0.0	0.0	1.8	0.0
	o_Herpesvirales;f_Herpesviridae;g_Roseolovirus;s_Human herpesvirus 7	0.0	2.5	0.0	18.2	13.0	13.6	3.6	50.4	6.8	1.4	0.5	13.9	0.6	54.7	38.8	4.8	10.7	0.0	4.1	3.7	1.1	0.0	8.0	42.4	26.6	4.9	3.6	0.0	28.3	16.1	3.0	8.1	17.1	0.0	34.5	7.0	3.7	18.8	0.8	42.9	5.7	4.5	5.2	5.5	30.7	9.4	26.3	31.1
	o_Herpesvirales;f_Herpesviridae;g_Roseolovirus;s_Roseolovirus_u	0.0	0.0	0.0	0.5	0.0	0.0	0.0	0.4	0.0	0.0	0.0	0.0	0.0	0.0	0.0	0.0	0.0	0.0	0.0	0.0	0.0	0.0	0.0	0.0	0.0	0.0	0.0	0.0	0.0	0.0	0.5	0.0	0.0	0.0	0.0	0.0	0.0	0.0	0.0	0.0	0.0	0.0	0.0	0.0	0.0	0.0	0.0	0.0
	o_Herpesvirales;f_Herpesviridae;g_Simplexvirus;s_Human herpesvirus 1	0.0	0.0	0.0	17.7	0.0	0.0	0.0	0.0	0.0	0.0	0.0	0.0	0.0	0.0	0.0	0.0	0.0	0.0	0.0	0.0	0.0	0.0	0.0	0.0	0.0	0.0	0.0	0.0	0.0	0.0	0.0	0.0	0.0	0.0	0.0	0.0	0.0	0.0	0.0	0.0	0.0	0.0	0.0	0.0	0.0	0.0	0.0	0.0
	o_Herpesvirales;f_Herpesviridae;g_Simplexvirus;s_Simplexvirus_u	0.0	0.0	0.0	1.0	0.0	0.0	0.0	0.0	0.0	0.0	0.0	0.0	0.0	0.0	0.0	0.0	0.0	0.0	0.0	0.0	0.0	0.0	0.0	0.0	0.0	0.0	0.0	0.0	0.0	0.0	0.0	0.0	0.0	0.0	0.0	0.0	0.0	0.0	0.0	0.0	0.0	0.0	0.0	0.0	0.0	0.0	0.0	0.0
	o_Nidovirales;f_Coronaviridae;g_Gammacoronavirus;s_Avian coronavirus	0.0	0.0	0.0	0.0	0.0	0.0	0.0	0.0	0.0	0.0	0.0	0.0	0.0	0.0	0.0	0.0	0.0	0.0	0.0	0.0	0.0	0.0	0.0	0.0	0.0	0.0	0.0	0.0	0.0	0.0	0.0	0.0	0.0	0.0	0.0	0.0	0.0	0.0	0.0	0.0	0.0	0.0	0.0	0.0	0.0	0.0	0.0	0.0
	o_n_Anelloviridae;f_Anelloviridae;g_Anelloviridae_n;s_Torque teno virus	0.0	0.0	0.0	0.0	0.0	0.0	0.0	0.0	0.0	0.0	0.0	0.0	0.0	0.0	0.0	0.0	0.0	0.0	0.0	0.0	0.0	0.0	0.0	0.0	0.0	0.0	0.0	0.0	0.0	0.0	0.0	0.0	0.0	0.0	0.0	0.0	0.0	0.0	0.0	0.0	0.0	0.0	0.0	0.0	0.0	0.0	0.0	0.0
	o_n_Arenaviridae;f_Arenaviridae;g_Mammarenavirus;s_Lassa mammarenavirus	0.0	0.0	0.0	0.0	0.0	0.0	1.2	0.0	0.0	0.0	0.0	0.0	0.0	0.0	0.0	0.0	0.0	0.0	0.0	0.0	0.0	0.0	0.0	0.0	0.0	0.0	0.0	0.0	0.0	0.0	0.0	0.0	0.0	0.0	0.0	0.0	0.0	0.0	0.0	0.0	0.0	0.0	0.0	0.0	0.0	0.0	0.0	0.0
	o_n_Papillomaviridae;f_Papillomaviridae;g_Alphapapillomavirus;s_Human papillomavirus	0.0	0.0	0.0	0.0	0.0	0.0	0.0	0.0	0.0	0.0	0.0	0.0	0.0	0.0	0.0	0.0	0.0	0.0	0.0	0.0	0.0	0.0	0.0	0.0	0.0	0.0	0.0	0.0	0.0	0.0	0.0	1.1	0.0	0.0	0.0	0.0	0.0	0.0	0.0	0.0	0.0	0.0	0.0	0.0	0.0	0.0	0.0	0.0
	o_n_Papillomaviridae;f_Papillomaviridae;g_Betapapillomavirus;s_Betapapillomavirus 1	0.0	0.0	0.0	0.0	0.0	0.0	0.0	0.0	0.0	0.0	0.0	0.0	0.0	0.0	0.0	0.0	0.0	0.0	0.0	0.0	0.0	0.0	0.0	0.0	0.0	0.0	0.0	0.0	0.0	0.0	0.0	0.0	0.0	0.0	0.0	0.0	0.0	0.0	0.0	0.0	0.0	0.0	0.0	0.0	0.0	0.0	0.0	0.0
	o_n_Papillomaviridae;f_Papillomaviridae;g_Betapapillomavirus;s_Betapapillomavirus 2	0.0	0.0	0.0	0.0	0.0	0.0	0.0	0.0	0.0	0.0	0.0	0.0	0.0	0.0	0.0	0.0	0.0	0.0	0.0	0.0	0.0	0.0	0.0	0.0	0.0	0.0	0.0	0.0	0.0	0.0	0.0	1.1	0.0	0.0	0.0	0.0	0.0	0.0	0.0	0.0	0.0	0.0	0.0	0.0	0.0	0.0	0.0	0.0
	o_n_Papillomaviridae;f_Papillomaviridae;g_Gammapapillomavirus;s_Gammapapillomavirus 13	0.0	0.0	0.0	0.0	0.0	0.0	0.0	0.0	0.0	0.0	0.0	0.0	0.0	0.0	0.0	0.0	0.0	0.0	0.0	0.0	0.0	0.0	0.0	0.0	0.0	0.0	0.0	0.0	0.0	0.0	0.0	0.0	0.0	0.0	0.0	0.0	0.0	0.0	0.0	0.0	0.0	0.0	0.0	0.0	0.0	0.0	0.0	0.0
	o_n_Papillomaviridae;f_Papillomaviridae;g_Gammapapillomavirus;s_Gammapapillomavirus 7	0.0	0.0	0.0	0.0	0.0	0.0	0.0	0.0	0.0	0.0	0.0	0.0	0.0	0.0	0.0	0.0	0.0	0.0	0.0	0.0	0.0	0.0	0.0	0.0	0.0	0.0	0.0	0.0	0.0	0.0	0.0	0.5	0.0	0.0	0.0	0.0	0.0	0.0	0.0	0.0	0.0	0.0	0.0	0.0	0.0	0.0	0.0	0.0
	o_n_Papillomaviridae;f_Papillomaviridae;g_Gammapapillomavirus;s_Gammapapillomavirus 8	0.0	0.0	0.0	0.0	0.0	0.0	0.0	0.0	0.0	0.0	0.0	0.0	0.0	0.0	0.0	0.0	0.0	0.0	0.0	0.0	0.0	0.0	0.0	0.0	0.0	2.4	0.0	0.0	0.0	0.0	0.0	0.0	0.0	0.0	0.0	0.0	0.0	0.0	0.0	0.0	0.0	0.0	0.0	0.0	0.0	0.0	0.0	0.0
	o_n_Papillomaviridae;f_Papillomaviridae;g_Gammapapillomavirus;s_Human papillomavirus 132-like viruses	0.0	0.0	0.0	0.0	0.0	0.0	0.0	0.0	0.0	0.0	0.0	0.0	0.0	0.0	0.0	0.0	0.0	0.0	0.0	0.0	0.0	0.0	0.0	0.0	0.0	0.0	0.0	0.0	0.0	0.0	0.0	0.0	0.0	0.0	0.0	0.0	0.0	0.0	0.0	0.0	0.0	0.0	0.0	0.0	0.0	0.0	0.0	0.0
	o_n_Papillomaviridae;f_Papillomaviridae;g_Papillomaviridae_n;s_Papillomaviridae_n_n	0.0	0.0	0.0	0.0	0.0	0.0	0.0	0.0	0.0	0.0	0.0	0.0	0.0	0.0	0.0	0.0	0.0	0.0	0.0	0.0	0.0	0.0	0.0	0.0	0.0	0.0	0.0	0.0	0.0	0.0	0.0	5.9	0.0	0.0	0.0	0.0	0.0	0.0	0.0	0.0	0.0	0.0	0.0	0.0	0.0	0.0	0.0	0.0
	o_n_Papillomaviridae;f_Papillomaviridae;g_Papillomaviridae_u;s_Papillomaviridae_u_u	0.0	0.0	0.0	0.0	0.0	0.0	0.0	0.0	0.0	0.0	0.0	0.0	0.0	0.0	0.0	0.0	0.0	0.0	0.0	0.0	0.0	0.0	0.0	0.0	0.0	0.0	0.0	0.0	0.0	0.0	0.0	0.5	0.0	0.0	0.0	0.0	0.0	0.0	0.0	0.0	0.0	0.0	0.0	0.0	0.0	0.0	0.0	0.0
	o_n_Partitiviridae;f_Partitiviridae;g_Partitiviridae_n;s_Pittosporum cryptic virus-1	0.0	0.0	0.0	0.0	0.0	0.0	0.0	0.0	0.0	0.0	0.0	0.0	0.0	0.0	0.0	0.0	0.0	0.0	0.0	0.0	0.0	0.0	0.0	0.0	0.0	0.0	0.0	0.0	0.0	0.0	0.0	0.0	0.0	0.0	0.0	0.0	0.0	0.0	0.0	0.0	0.0	0.0	0.0	0.0	0.0	0.0	0.0	0.0
	o_n_Polyomaviridae;f_Polyomaviridae;g_Polyomavirus;s_KI polyomavirus	0.0	0.0	0.0	0.0	0.0	0.0	0.0	0.0	0.0	0.0	0.0	0.0	0.0	0.0	0.0	0.0	0.0	0.0	0.0	0.0	0.0	0.0	0.0	0.0	0.0	0.0	0.0	0.0	0.0	0.0	0.0	0.0	0.0	0.0	0.0	0.0	0.0	0.0	0.0	0.0	0.0	0.0	0.0	0.0	0.0	0.0	0.0	0.0
	o_n_Poxviridae;f_Poxviridae;g_Orthopoxvirus;s_Vaccinia virus	0.0	0.0	0.0	0.0	0.0	0.0	0.0	0.0	0.0	0.0	0.0	0.0	0.2	0.0	0.0	0.0	0.0	0.0	0.0	0.0	0.0	0.0	0.0	0.0	0.0	0.0	0.0	0.0	0.0	0.0	0.0	0.0	0.0	0.0	0.0	0.0	0.0	0.0	0.0	0.0	0.0	0.0	0.0	0.0	0.0	0.0	0.0	0.0
	o_n_Poxviridae;f_Poxviridae;g_Parapoxvirus;s_Orf virus	0.0	0.0	0.0	0.0	0.0	0.0	0.0	0.4	0.0	0.0	0.0	0.0	0.0	0.0	0.0	0.0	0.0	0.0	0.0	0.0	0.0	0.0	0.0	0.0	0.0	0.0	0.0	0.0	0.0	0.0	0.0	0.0	0.0	0.0	0.0	0.0	0.0	0.0	0.0	0.0	0.0	0.0	0.0	0.0	0.0	0.0	0.0	0.0
	o_n_Retroviridae;f_Retroviridae;g_Gammaretrovirus;s_Porcine type-C oncovirus	0.0	0.0	0.0	0.0	0.0	0.0	0.0	0.0	0.0	0.0	0.0	0.0	0.0	0.0	0.0	0.0	0.0	0.0	0.0	0.0	0.0	0.0	2.7	0.0	0.0	0.0	0.0	0.0	0.0	0.0	0.0	0.0	0.0	0.0	0.0	0.0	0.0	0.0	0.0	0.0	0.0	0.0	0.0	0.0	0.0	0.0	0.0	0.0
	o_n_Retroviridae;f_Retroviridae;g_Lentivirus;s_Human immunodeficiency virus	0.0	0.0	0.0	0.0	0.0	0.0	0.0	0.0	0.0	0.0	0.0	0.0	0.0	0.0	0.0	0.0	0.0	0.0	0.0	0.0	0.0	0.0	0.0	0.0	0.0	0.0	0.0	0.0	0.0	0.0	0.0	0.0	0.0	0.0	0.0	0.0	0.0	0.0	0.0	0.0	1.4	0.0	0.0	0.0	0.0	0.0	0.0	0.0
	o_n_Retroviridae;f_Retroviridae;g_Retroviridae_n;s_Citrus endogenous pararetrovirus	0.0	0.0	0.0	0.0	0.0	0.0	0.0	0.0	0.0	0.0	0.0	0.0	0.0	0.0	0.0	0.0	0.0	0.0	0.0	0.0	2.2	0.0	0.0	0.0	0.0	0.0	0.0	0.0	0.0	0.0	0.0	0.0	0.0	0.0	0.0	0.0	0.0	0.0	0.0	0.0	0.0	0.0	0.0	0.0	0.0	0.0	0.0	0.0
	o_n_Retroviridae;f_Retroviridae;g_Retroviridae_n;s_Human endogenous retrovirus	6.2	0.8	6.2	2.1	0.0	0.0	2.4	0.4	0.0	0.4	0.0	0.0	2.1	0.0	8.2	0.0	0.0	13.6	0.0	0.0	9.0	0.0	0.0	0.0	0.8	1.2	0.0	0.0	1.1	0.0	1.5	0.0	4.8	0.0	6.9	0.0	7.5	2.1	3.1	0.0	2.9	0.0	1.0	0.9	1.1	0.0	7.0	0.0
	o_n_Retroviridae;f_Retroviridae;g_Retroviridae_n;s_Human endogenous retrovirus H	6.2	0.8	9.4	0.0	2.2	0.5	7.2	1.1	0.0	0.4	1.6	0.2	4.2	4.7	4.7	2.4	0.0	13.6	0.0	0.0	19.1	0.0	6.7	1.2	2.8	1.2	0.0	0.0	0.0	0.0	4.9	1.6	17.1	0.0	3.4	0.0	8.4	14.6	6.2	10.7	4.3	0.0	0.0	2.8	2.3	2.3	14.0	0.0
	o_n_Retroviridae;f_Retroviridae;g_Retroviridae_n;s_Human endogenous retrovirus K	0.0	0.8	3.1	0.5	1.1	0.0	1.2	0.0	0.0	0.0	0.5	0.5	0.4	0.0	1.2	0.0	0.0	4.5	0.0	0.0	5.6	0.0	0.0	0.0	1.6	0.0	0.0	0.0	0.0	0.0	0.5	0.0	4.8	0.0	6.9	0.0	0.9	4.2	0.0	3.6	1.4	0.0	0.0	0.0	0.0	0.0	1.8	0.0
	o_n_Retroviridae;f_Retroviridae;g_Retroviridae_n;s_Human endogenous retrovirus W	0.0	0.0	1.6	0.0	0.0	0.0	1.2	0.0	0.0	0.0	0.0	0.0	0.4	0.0	1.2	0.0	0.0	13.6	0.0	0.0	2.2	0.0	2.7	0.0	0.4	0.0	0.0	0.0	0.0	0.0	0.0	0.0	1.0	0.0	3.4	0.0	0.9	2.1	1.6	0.0	0.0	0.0	0.0	0.0	0.0	0.0	1.8	0.0
	o_n_Retroviridae;f_Retroviridae;g_Retroviridae_n;s_Retroviridae_n_n	0.0	0.0	1.6	0.0	0.0	0.0	0.0	0.0	0.0	0.0	0.0	0.0	0.2	0.0	0.0	0.0	0.0	4.5	0.0	0.0	1.1	0.0	0.0	0.0	0.0	0.0	0.0	0.0	0.0	0.0	0.0	0.0	0.0	0.0	0.0	0.0	0.0	0.0	0.0	0.0	0.0	1.1	0.0	0.0	0.0	0.0	0.0	0.0
	o_n_Retroviridae;f_Retroviridae;g_Retroviridae_n;s_Retroviridae_n_u	0.0	0.8	9.4	1.0	2.2	0.5	3.6	1.1	0.2	0.2	1.1	0.2	1.7	0.0	9.4	0.0	0.0	9.1	0.6	0.0	9.0	0.0	4.0	0.0	2.0	1.2	0.4	0.0	0.0	0.0	3.4	0.5	17.1	0.0	0.0	0.0	5.6	10.4	3.1	0.0	4.3	3.4	2.1	1.8	2.3	0.0	10.5	0.0
[truncated: 24 more columns]
